# Supplementary material for: A revision of the Oriental species of Bolitogyrus Chevrolat (Coleoptera, Staphylinidae, Staphylininae)
Source: Zookeys. 2017 Mar 29;(664):1–97. doi: 10.3897/zookeys.664.11881 (PMC5523158; doi:10.3897/zookeys.664.11881)
Supplement: XML Treatment for Bolitogyrus kitawakii [file zookeys.664.11881-treatment9.xml]

<!DOCTYPE tp:taxon-treatment
  PUBLIC "-//TaxonX//DTD Taxonomic Treatment Publishing DTD v0 20100105//EN" "tax-treatment-NSO.dtd">
<tp:taxon-treatment xmlns:tp="http://www.plazi.org/taxpub"><tp:treatment-meta><kwd-group><label>Taxon classification</label><kwd><named-content xmlns:xlink="http://www.w3.org/1999/xlink" content-type="kingdom">Animalia</named-content></kwd><kwd><named-content xmlns:xlink="http://www.w3.org/1999/xlink" content-type="order">Coleoptera</named-content></kwd><kwd><named-content xmlns:xlink="http://www.w3.org/1999/xlink" content-type="family">Staphylinidae</named-content></kwd></kwd-group><mixed-citation publication-type="journal"><person-group><name><surname>Brunke</surname><given-names>Adam J.</given-names></name></person-group><article-title>A revision of the Oriental species of <italic><tp:taxon-name><tp:taxon-name-part taxon-name-part-type="genus" reg="Bolitogyrus">Bolitogyrus</tp:taxon-name-part></tp:taxon-name></italic> Chevrolat (<tp:taxon-name><tp:taxon-name-part taxon-name-part-type="order">Coleoptera</tp:taxon-name-part></tp:taxon-name>, <tp:taxon-name><tp:taxon-name-part taxon-name-part-type="family">Staphylinidae</tp:taxon-name-part></tp:taxon-name>, <tp:taxon-name><tp:taxon-name-part taxon-name-part-type="subfamily">Staphylininae</tp:taxon-name-part></tp:taxon-name>)</article-title><source>Zookeys</source><day>29</day><month>3</month><year>2017</year><volume>2017</volume><issue>664</issue><fpage>1</fpage><lpage>97</lpage><pub-id pub-id-type="doi">10.3897/zookeys.664.11881</pub-id></mixed-citation></tp:treatment-meta><tp:nomenclature><tp:taxon-name>
              <tp:taxon-name-part taxon-name-part-type="genus" reg="Bolitogyrus">Bolitogyrus</tp:taxon-name-part>
              <tp:taxon-name-part taxon-name-part-type="species" reg="kitawakii">kitawakii</tp:taxon-name-part>
            </tp:taxon-name><tp:taxon-authority>Smetana &amp; Zheng, 2000</tp:taxon-authority><xref ref-type="fig" rid="F1">Figs 1B</xref><xref ref-type="fig" rid="F3">, 3E–H</xref><xref ref-type="fig" rid="F19">, 19B (map)</xref><tp:nomenclature-citation-list><tp:nomenclature-citation><tp:taxon-name>
                  <tp:taxon-name-part taxon-name-part-type="genus" reg="Cyrtothorax">Cyrtothorax</tp:taxon-name-part> <tp:taxon-name-part taxon-name-part-type="species" reg="kitawakii">kitawakii</tp:taxon-name-part></tp:taxon-name><comment>Smetana &amp; Zheng, 2000a: 56.</comment></tp:nomenclature-citation><tp:nomenclature-citation><tp:taxon-name>
                  <tp:taxon-name-part taxon-name-part-type="genus" reg="Bolitogyrus">Bolitogyrus</tp:taxon-name-part> <tp:taxon-name-part taxon-name-part-type="species" reg="kitawakii">kitawakii</tp:taxon-name-part></tp:taxon-name><comment>: <xref ref-type="bibr" rid="B13">Hu et al. 2011</xref>.</comment></tp:nomenclature-citation><tp:nomenclature-citation><tp:taxon-name>
                  <tp:taxon-name-part taxon-name-part-type="genus" reg="Bolitogyrus">Bolitogyrus</tp:taxon-name-part> <tp:taxon-name-part taxon-name-part-type="species" reg="kitawakii">kitawakii</tp:taxon-name-part></tp:taxon-name><comment>: <xref ref-type="bibr" rid="B6">Cai et al. 2015</xref>.</comment></tp:nomenclature-citation></tp:nomenclature-citation-list></tp:nomenclature><tp:treatment-sec sec-type="type locality" id="SECID0EIDDI"><title>Type locality.</title><p>Bashan, Dabashan, Chengkou Xian, Chongqing, China.</p></tp:treatment-sec><tp:treatment-sec sec-type="type material" id="SECID0ENDDI"><title>Type material.</title><p>The type series of this recently well illustrated (<xref ref-type="bibr" rid="B6">Cai et al. 2015</xref>) species was not examined.</p></tp:treatment-sec><tp:treatment-sec sec-type="material" id="SECID0EXDDI"><title>Other material.</title><p>
              <bold>CHINA</bold>: <italic>Shaanxi</italic>: Qinling mountains, Xunyangba env., 1200 m, 20.V.-10.VI.2000, 4 ♂, 6 ♀ (<abbrev xmlns:xlink="http://www.w3.org/1999/xlink" content-type="institution" xlink:title="Personal collection of Y. Hayashi, Kawanishi City, Japan" id="ABBRID0EBEDI" xlink:type="simple">cHay</abbrev>), AJB0000444, AJB0000445, AJB0000446, AJB0000447, AJB0000448, AJB0000449, AJB0000450, AJB0000451, AJB0000452, AJB0000453. <italic>Sichuan</italic>: Nanjiang County, Micang Shan, Bazhong City, 1798 m, <named-content xmlns:xlink="http://www.w3.org/1999/xlink" content-type="dwc:verbatimCoordinates" xlink:type="simple"><named-content content-type="geo-json" specific-use="{&#34;type&#34;:&#34;Point&#34;,&#34;coordinates&#34;:[107.029000,32.664000]}" id="NCID0ELEDI" xlink:type="simple">32.664 107.029</named-content></named-content>, 27-28.IV.2008, H. Huang &amp; W. Xu, 1 ♂, AJB0000454 (<abbrev xmlns:xlink="http://www.w3.org/1999/xlink" content-type="institution" xlink:title="Shanghai Normal University, Shanghai, China" id="ABBRID0EQEDI" xlink:type="simple">SNUC</abbrev>).</p></tp:treatment-sec><tp:treatment-sec sec-type="diagnosis" id="SECID0EVEDI"><title>Diagnosis.</title><p>Among the members of the Electus Group: many head punctures confluent (Fig. <xref ref-type="fig" rid="F3">3F</xref>); elytra bright metallic blue-green; paramere distinctly constricted in basal third, median lobe clearly visible in parameral view (Fig. <xref ref-type="fig" rid="F9">9E</xref>); peg setae with median group extended basad of marginal group (Fig. <xref ref-type="fig" rid="F9">9G</xref>); apex of median lobe in lateral view forming a shorter triangle (Fig. <xref ref-type="fig" rid="F9">9F</xref>), in parameral view forming an obtuse angle (Fig. <xref ref-type="fig" rid="F9">9H</xref>).</p></tp:treatment-sec><tp:treatment-sec sec-type="redescription" id="SECID0EPFDI"><title>Redescription.</title><p>Measurements ♂ (n = 5): <abbrev xmlns:xlink="http://www.w3.org/1999/xlink" xlink:title="Head Width, the greatest width, including the eyes" id="ABBRID0EVFDI" xlink:type="simple">HW</abbrev>/<abbrev xmlns:xlink="http://www.w3.org/1999/xlink" xlink:title="Head Length, at middle, from the anterior margin of frons to the nuchal ridge" id="ABBRID0EZFDI" xlink:type="simple">HL</abbrev> 1.28–1.31; <abbrev xmlns:xlink="http://www.w3.org/1999/xlink" xlink:title="ronotum Width, greatest width" id="ABBRID0E4FDI" xlink:type="simple">PW</abbrev>/<abbrev xmlns:xlink="http://www.w3.org/1999/xlink" xlink:title="Pronotum Length, at middle" id="ABBRID0EBGDI" xlink:type="simple">PL</abbrev> 1.25–1.32; EW/ <abbrev xmlns:xlink="http://www.w3.org/1999/xlink" xlink:title="Elytral Length, greatest length taken from level of the anterior most large, lateral macroseta to apex of elytra" id="ABBRID0EFGDI" xlink:type="simple">EL</abbrev> 1.21–1.34; <abbrev xmlns:xlink="http://www.w3.org/1999/xlink" xlink:title="Sutural Length, length of elytral suture" id="ABBRID0EJGDI" xlink:type="simple">ESut</abbrev>/<abbrev xmlns:xlink="http://www.w3.org/1999/xlink" xlink:title="Pronotum Length, at middle" id="ABBRID0ENGDI" xlink:type="simple">PL</abbrev> 0.91–0.94; <abbrev xmlns:xlink="http://www.w3.org/1999/xlink" xlink:title="ronotum Width, greatest width" id="ABBRID0ERGDI" xlink:type="simple">PW</abbrev>/<abbrev xmlns:xlink="http://www.w3.org/1999/xlink" xlink:title="Head Width, the greatest width, including the eyes" id="ABBRID0EVGDI" xlink:type="simple">HW</abbrev> 1.08–1.12; forebody length 4.4–4.8 mm.</p><p>Measurements ♀ (n = 5): <abbrev xmlns:xlink="http://www.w3.org/1999/xlink" xlink:title="Head Width, the greatest width, including the eyes" id="ABBRID0E2GDI" xlink:type="simple">HW</abbrev>/<abbrev xmlns:xlink="http://www.w3.org/1999/xlink" xlink:title="Head Length, at middle, from the anterior margin of frons to the nuchal ridge" id="ABBRID0E6GDI" xlink:type="simple">HL</abbrev> 1.28–1.33; <abbrev xmlns:xlink="http://www.w3.org/1999/xlink" xlink:title="ronotum Width, greatest width" id="ABBRID0EDHDI" xlink:type="simple">PW</abbrev>/<abbrev xmlns:xlink="http://www.w3.org/1999/xlink" xlink:title="Pronotum Length, at middle" id="ABBRID0EHHDI" xlink:type="simple">PL</abbrev> 1.27–1.33; EW/ <abbrev xmlns:xlink="http://www.w3.org/1999/xlink" xlink:title="Elytral Length, greatest length taken from level of the anterior most large, lateral macroseta to apex of elytra" id="ABBRID0ELHDI" xlink:type="simple">EL</abbrev> 1.29–1.36; <abbrev xmlns:xlink="http://www.w3.org/1999/xlink" xlink:title="Sutural Length, length of elytral suture" id="ABBRID0EPHDI" xlink:type="simple">ESut</abbrev>/<abbrev xmlns:xlink="http://www.w3.org/1999/xlink" xlink:title="Pronotum Length, at middle" id="ABBRID0ETHDI" xlink:type="simple">PL</abbrev> 0.88–0.92; <abbrev xmlns:xlink="http://www.w3.org/1999/xlink" xlink:title="ronotum Width, greatest width" id="ABBRID0EXHDI" xlink:type="simple">PW</abbrev>/<abbrev xmlns:xlink="http://www.w3.org/1999/xlink" xlink:title="Head Width, the greatest width, including the eyes" id="ABBRID0E2HDI" xlink:type="simple">HW</abbrev> 1.08–1.13; forebody length 4.7–4.8 mm.</p><p>Similar to <italic><tp:taxon-name><tp:taxon-name-part taxon-name-part-type="genus" reg="Bolitogyrus">B.</tp:taxon-name-part> <tp:taxon-name-part taxon-name-part-type="species" reg="electus">electus</tp:taxon-name-part></tp:taxon-name></italic> and differing only in the following: body bicolored, head dark with moderate metallic greenish-bronze reflection, pronotum entirely pale, reddish-orange, elytra dark, with bright metallic green to blue reflection, abdominal segments III-V entirely reddish-orange, segment VI reddish-orange with narrow part of apex dark, segments VII-VIII entirely dark; palpi entirely pale; antennomeres slightly but successively darker; forecoxae and tibia entirely yellowish-brown; head slightly less transverse; elytra very slightly longer than pronotum at middle; dorsal surface with punctures more deeply impressed and often confluent (Fig. <xref ref-type="fig" rid="F3">3F</xref>); pronotum with sides more strongly explanate; sternites III-V with basal line sharply (III-IV) or weakly (V) projected posteriad at middle; median lobe in lateral view without expansion, with slight expansion, with moderately-sized pair of lateral teeth (Fig. <xref ref-type="fig" rid="F9">9F</xref>); median lobe in parameral view with obtuse apex (Fig. <xref ref-type="fig" rid="F9">9H</xref>); paramere distinctly longer than median lobe, slightly more constricted in basal third (Fig. <xref ref-type="fig" rid="F9">9E</xref>); male sternite IX not distinctly widened at midlength, markedly more elongate; female tergite X shorter, with slightly broader apex.</p></tp:treatment-sec><tp:treatment-sec sec-type="distribution" id="SECID0E3IDI"><title>Distribution.</title><p>Figure <xref ref-type="fig" rid="F19">19B</xref>. Known from Chongqing, Sichuan, and Shaanxi provinces of China.</p></tp:treatment-sec><tp:treatment-sec sec-type="Bionomics" id="SECID0EGJDI"><title>Bionomics.</title><p>Specimens have been collected at elevations ranging from 1200-1900 m during April-June and once in August. <italic><tp:taxon-name><tp:taxon-name-part taxon-name-part-type="genus" reg="Bolitogyrus">Bolitogyrus</tp:taxon-name-part> <tp:taxon-name-part taxon-name-part-type="species" reg="kitawakii">kitawakii</tp:taxon-name-part></tp:taxon-name></italic> (<italic><tp:taxon-name><tp:taxon-name-part taxon-name-part-type="genus" reg="Bolitogyrus">B.</tp:taxon-name-part> <tp:taxon-name-part taxon-name-part-type="species" reg="cyanipennis">cyanipennis</tp:taxon-name-part></tp:taxon-name></italic> probably similar) is unique within the genus for its occurrence in warm-temperate forests that experience coldest monthly mean temperatures of below freezing (-1°C) (Brunke et al. <italic>in prep</italic>).</p></tp:treatment-sec><tp:treatment-sec sec-type="comments" id="SECID0EEKDI"><title>Comments.</title><p>The Shaanxi locality reported here is slightly north of the northernmost record of the genus (also for this species) (<xref ref-type="bibr" rid="B6">Cai et al. 2015</xref>). <italic><tp:taxon-name><tp:taxon-name-part taxon-name-part-type="genus" reg="Bolitogyrus">Bolitogyrus</tp:taxon-name-part> <tp:taxon-name-part taxon-name-part-type="species" reg="kitawakii">kitawakii</tp:taxon-name-part></tp:taxon-name></italic> cannot be externally distinguished from the allopatric <italic><tp:taxon-name><tp:taxon-name-part taxon-name-part-type="genus" reg="Bolitogyrus">B.</tp:taxon-name-part> <tp:taxon-name-part taxon-name-part-type="species" reg="cyanipennis">cyanipennis</tp:taxon-name-part></tp:taxon-name></italic> but differs by the differently shaped paramere, arrangement of peg setae and shorter apex of the median lobe.</p></tp:treatment-sec><tp:treatment-sec><!--Section generated to contain objects referenced in tp:taxon-treatment.--><fig id="F1" position="float" orientation="portrait"><label>Figure 1.</label><caption><p>Dorsal habitus of <italic><tp:taxon-name><tp:taxon-name-part taxon-name-part-type="genus" reg="Bolitogyrus">Bolitogyrus</tp:taxon-name-part> <tp:taxon-name-part taxon-name-part-type="species" reg="electus">electus</tp:taxon-name-part></tp:taxon-name></italic> Smetana &amp; Zheng (<bold>A</bold>), <italic><tp:taxon-name><tp:taxon-name-part taxon-name-part-type="genus" reg="Bolitogyrus">B.</tp:taxon-name-part> <tp:taxon-name-part taxon-name-part-type="species" reg="kitawakii">kitawakii</tp:taxon-name-part></tp:taxon-name></italic> (Smetana &amp; Zheng) (<bold>B</bold>), <italic><tp:taxon-name><tp:taxon-name-part taxon-name-part-type="genus" reg="Bolitogyrus">B.</tp:taxon-name-part> <tp:taxon-name-part taxon-name-part-type="species" reg="caesareus">caesareus</tp:taxon-name-part></tp:taxon-name></italic> (Bernhauer) (<bold>C</bold>), <italic><tp:taxon-name><tp:taxon-name-part taxon-name-part-type="genus" reg="Bolitogyrus">B.</tp:taxon-name-part> <tp:taxon-name-part taxon-name-part-type="species" reg="proximus">proximus</tp:taxon-name-part></tp:taxon-name></italic> (Cameron) (<bold>D</bold>), <italic><tp:taxon-name><tp:taxon-name-part taxon-name-part-type="genus" reg="Bolitogyrus">B.</tp:taxon-name-part> <tp:taxon-name-part taxon-name-part-type="species" reg="rufipennis">rufipennis</tp:taxon-name-part></tp:taxon-name></italic> (Cameron) (<bold>E</bold>), <italic><tp:taxon-name><tp:taxon-name-part taxon-name-part-type="genus" reg="Bolitogyrus">B.</tp:taxon-name-part> <tp:taxon-name-part taxon-name-part-type="species" reg="pederseni">pederseni</tp:taxon-name-part></tp:taxon-name></italic> Brunke (<bold>F</bold>), <italic><tp:taxon-name><tp:taxon-name-part taxon-name-part-type="genus" reg="Bolitogyrus">B.</tp:taxon-name-part> <tp:taxon-name-part taxon-name-part-type="species" reg="nokrek">nokrek</tp:taxon-name-part></tp:taxon-name></italic> Brunke (<bold>G</bold>), <italic><tp:taxon-name><tp:taxon-name-part taxon-name-part-type="genus" reg="Bolitogyrus">B.</tp:taxon-name-part> <tp:taxon-name-part taxon-name-part-type="species" reg="lasti">lasti</tp:taxon-name-part></tp:taxon-name></italic> Rougemont (<bold>H</bold>) and <italic><tp:taxon-name><tp:taxon-name-part taxon-name-part-type="genus" reg="Bolitogyrus">B.</tp:taxon-name-part> <tp:taxon-name-part taxon-name-part-type="species" reg="tigris">tigris</tp:taxon-name-part></tp:taxon-name></italic> Brunke (<bold>I</bold>). Scale bars: 2 mm.</p></caption><graphic xmlns:xlink="http://www.w3.org/1999/xlink" xlink:href="zookeys-664-001-g001.jpg" position="float" orientation="portrait" xlink:type="simple" id="oo_128813.jpg"/></fig><fig id="F3" position="float" orientation="portrait"><label>Figure 3.</label><caption><p>Pronotum, lateral: <italic><tp:taxon-name><tp:taxon-name-part taxon-name-part-type="genus" reg="Bolitogyrus">Bolitogyrus</tp:taxon-name-part> <tp:taxon-name-part taxon-name-part-type="species" reg="caesareus">caesareus</tp:taxon-name-part></tp:taxon-name></italic> (Bernhauer) (<bold>A</bold>) and <italic><tp:taxon-name><tp:taxon-name-part taxon-name-part-type="genus" reg="Bolitogyrus">B.</tp:taxon-name-part> <tp:taxon-name-part taxon-name-part-type="species" reg="electus">electus</tp:taxon-name-part></tp:taxon-name></italic> Smetana &amp; Zheng (<bold>B</bold>). Prosternum: <italic><tp:taxon-name><tp:taxon-name-part taxon-name-part-type="genus" reg="Bolitogyrus">B.</tp:taxon-name-part> <tp:taxon-name-part taxon-name-part-type="species" reg="proximus">proximus</tp:taxon-name-part></tp:taxon-name></italic> (Cameron) (<bold>C</bold>) and <italic><tp:taxon-name><tp:taxon-name-part taxon-name-part-type="genus" reg="Bolitogyrus">B.</tp:taxon-name-part> <tp:taxon-name-part taxon-name-part-type="species" reg="electus">electus</tp:taxon-name-part></tp:taxon-name></italic> (<bold>D</bold>). Dorsal head: <italic><tp:taxon-name><tp:taxon-name-part taxon-name-part-type="genus" reg="Bolitogyrus">B.</tp:taxon-name-part> <tp:taxon-name-part taxon-name-part-type="species" reg="electus">electus</tp:taxon-name-part></tp:taxon-name></italic> (<bold>E</bold>) and <italic><tp:taxon-name><tp:taxon-name-part taxon-name-part-type="genus" reg="Bolitogyrus">B.</tp:taxon-name-part> <tp:taxon-name-part taxon-name-part-type="species" reg="nigerrimus">nigerrimus</tp:taxon-name-part></tp:taxon-name></italic> Yuan et al. (<bold>F</bold>). Hind tibia: <italic><tp:taxon-name><tp:taxon-name-part taxon-name-part-type="genus" reg="Bolitogyrus">B.</tp:taxon-name-part> <tp:taxon-name-part taxon-name-part-type="species" reg="nigerrimus">nigerrimus</tp:taxon-name-part></tp:taxon-name></italic> (<bold>G</bold>) and <italic><tp:taxon-name><tp:taxon-name-part taxon-name-part-type="genus" reg="Bolitogyrus">B.</tp:taxon-name-part> <tp:taxon-name-part taxon-name-part-type="species" reg="electus">electus</tp:taxon-name-part></tp:taxon-name></italic> (<bold>H</bold>). Scale bars: 0.5 mm.</p></caption><graphic xmlns:xlink="http://www.w3.org/1999/xlink" xlink:href="zookeys-664-001-g003.jpg" position="float" orientation="portrait" xlink:type="simple" id="oo_128815.jpg"/></fig><fig id="F19" position="float" orientation="portrait"><label>Figure 19.</label><caption><p>Distribution of: <italic><tp:taxon-name><tp:taxon-name-part taxon-name-part-type="genus" reg="Bolitogyrus">Bolitogyrus</tp:taxon-name-part> <tp:taxon-name-part taxon-name-part-type="species" reg="electus">electus</tp:taxon-name-part></tp:taxon-name></italic> Smetana &amp; Zheng, <italic><tp:taxon-name><tp:taxon-name-part taxon-name-part-type="genus" reg="Bolitogyrus">B.</tp:taxon-name-part> <tp:taxon-name-part taxon-name-part-type="species" reg="confusus">confusus</tp:taxon-name-part></tp:taxon-name></italic> Brunke, <italic><tp:taxon-name><tp:taxon-name-part taxon-name-part-type="genus" reg="Bolitogyrus">B.</tp:taxon-name-part> <tp:taxon-name-part taxon-name-part-type="species" reg="huanghaoi">huanghaoi</tp:taxon-name-part></tp:taxon-name></italic> Hu et al., and <italic><tp:taxon-name><tp:taxon-name-part taxon-name-part-type="genus" reg="Bolitogyrus">B.</tp:taxon-name-part> <tp:taxon-name-part taxon-name-part-type="species" reg="uncus">uncus</tp:taxon-name-part></tp:taxon-name></italic> Cai et al. (<bold>A</bold>); <italic><tp:taxon-name><tp:taxon-name-part taxon-name-part-type="genus" reg="Bolitogyrus">B.</tp:taxon-name-part> <tp:taxon-name-part taxon-name-part-type="species" reg="cyanipennis">cyanipennis</tp:taxon-name-part></tp:taxon-name></italic> (Zheng), <italic><tp:taxon-name><tp:taxon-name-part taxon-name-part-type="genus" reg="Bolitogyrus">B.</tp:taxon-name-part> <tp:taxon-name-part taxon-name-part-type="species" reg="kitawakii">kitawakii</tp:taxon-name-part></tp:taxon-name></italic> Smetana &amp; Zheng, <italic><tp:taxon-name><tp:taxon-name-part taxon-name-part-type="genus" reg="Bolitogyrus">B.</tp:taxon-name-part> <tp:taxon-name-part taxon-name-part-type="species" reg="metallicus">metallicus</tp:taxon-name-part></tp:taxon-name></italic> Cai et al., <italic><tp:taxon-name><tp:taxon-name-part taxon-name-part-type="genus" reg="Bolitogyrus">B.</tp:taxon-name-part> <tp:taxon-name-part taxon-name-part-type="species" reg="nigerrimus">nigerrimus</tp:taxon-name-part></tp:taxon-name></italic> Yuan et al., and <italic><tp:taxon-name><tp:taxon-name-part taxon-name-part-type="genus" reg="Bolitogyrus">B.</tp:taxon-name-part> <tp:taxon-name-part taxon-name-part-type="species" reg="nigropolitus">nigropolitus</tp:taxon-name-part></tp:taxon-name></italic> Smetana (<bold>B</bold>); <italic><tp:taxon-name><tp:taxon-name-part taxon-name-part-type="genus" reg="Bolitogyrus">B.</tp:taxon-name-part> <tp:taxon-name-part taxon-name-part-type="species" reg="caesareus">caesareus</tp:taxon-name-part></tp:taxon-name></italic> (Bernhauer) and <italic><tp:taxon-name><tp:taxon-name-part taxon-name-part-type="genus" reg="Bolitogyrus">B.</tp:taxon-name-part> <tp:taxon-name-part taxon-name-part-type="species" reg="sepilok">sepilok</tp:taxon-name-part></tp:taxon-name></italic> Brunke (<bold>C</bold>); <italic><tp:taxon-name><tp:taxon-name-part taxon-name-part-type="genus" reg="Bolitogyrus">B.</tp:taxon-name-part> <tp:taxon-name-part taxon-name-part-type="species" reg="proximus">proximus</tp:taxon-name-part></tp:taxon-name></italic> (Cameron) and <italic><tp:taxon-name><tp:taxon-name-part taxon-name-part-type="genus" reg="Bolitogyrus">B.</tp:taxon-name-part> <tp:taxon-name-part taxon-name-part-type="species" reg="rufipennis">rufipennis</tp:taxon-name-part></tp:taxon-name></italic> (Cameron) (<bold>D</bold>).</p></caption><graphic xmlns:xlink="http://www.w3.org/1999/xlink" xlink:href="zookeys-664-001-g019.jpg" position="float" orientation="portrait" xlink:type="simple" id="oo_128831.jpg"/></fig><fig id="F9" position="float" orientation="portrait"><label>Figure 9.</label><caption><p>
              <italic><tp:taxon-name><tp:taxon-name-part taxon-name-part-type="genus" reg="Bolitogyrus">Bolitogyrus</tp:taxon-name-part> <tp:taxon-name-part taxon-name-part-type="species" reg="cyanipennis">cyanipennis</tp:taxon-name-part></tp:taxon-name></italic> (Zheng) (<bold>A–D</bold>), <italic><tp:taxon-name><tp:taxon-name-part taxon-name-part-type="genus" reg="Bolitogyrus">B.</tp:taxon-name-part> <tp:taxon-name-part taxon-name-part-type="species" reg="kitawakii">kitawakii</tp:taxon-name-part></tp:taxon-name></italic> Smetana &amp; Zheng (<bold>E–H</bold>), <italic><tp:taxon-name><tp:taxon-name-part taxon-name-part-type="genus" reg="Bolitogyrus">B.</tp:taxon-name-part> <tp:taxon-name-part taxon-name-part-type="species" reg="nigerrimus">nigerrimus</tp:taxon-name-part></tp:taxon-name></italic> Yuan et al. (<bold>I–K</bold>) and <italic><tp:taxon-name><tp:taxon-name-part taxon-name-part-type="genus" reg="Bolitogyrus">B.</tp:taxon-name-part> <tp:taxon-name-part taxon-name-part-type="species" reg="metallicus">metallicus</tp:taxon-name-part></tp:taxon-name></italic> Cai et al. (<bold>L–O</bold>). Aedeagus in parameral view (<bold>A, E</bold>), median lobe in lateral view (<bold>B, F, I, L</bold>), peg setae of paramere (<bold>C, G, K, N</bold>), apex of median lobe in parameral view (<bold>D, H</bold>), paramere (<bold>J, M</bold>), apical half of paramere in lateral view showing median ridge (<bold>O</bold>). Figures <bold>A–D</bold>, <bold>M–O</bold> modified from <xref ref-type="bibr" rid="B6">Cai et al. (2015)</xref>. Scale bars: 0.5 mm (<bold>A, B, D–F, H–J, L, M</bold>), 0.1 mm (<bold>C, G, K, N</bold>).</p></caption><graphic xmlns:xlink="http://www.w3.org/1999/xlink" xlink:href="zookeys-664-001-g009.jpg" position="float" orientation="portrait" xlink:type="simple" id="oo_128821.jpg"/></fig></tp:treatment-sec><ref-list><ref id="B13"><mixed-citation xmlns:xlink="http://www.w3.org/1999/xlink" xlink:type="simple">
          <person-group><name name-style="western"><surname>Hu</surname><given-names>J-Y</given-names></name><name name-style="western"><surname>Liu</surname><given-names>T-T</given-names></name><name name-style="western"><surname>Li</surname><given-names>L-Z</given-names></name></person-group> (<year>2011</year>) <article-title>New and Little-Known Species of the Genus <italic><tp:taxon-name><tp:taxon-name-part taxon-name-part-type="genus">Bolitogyrus</tp:taxon-name-part></tp:taxon-name></italic> Chevrolat from China (<tp:taxon-name><tp:taxon-name-part taxon-name-part-type="order">Coleoptera</tp:taxon-name-part></tp:taxon-name>: <tp:taxon-name><tp:taxon-name-part taxon-name-part-type="family">Staphylinidae</tp:taxon-name-part></tp:taxon-name>: <tp:taxon-name><tp:taxon-name-part taxon-name-part-type="subfamily">Staphylininae</tp:taxon-name-part></tp:taxon-name>).</article-title> <source>Journal of the Kansas Entomological Society</source> <volume>84</volume>: <fpage>58</fpage>–<lpage>63</lpage>. <ext-link xlink:type="simple" ext-link-type="doi" xlink:href="10.2317/JKES101003.1">https://doi.org/10.2317/JKES101003.1</ext-link></mixed-citation></ref><ref id="B6"><mixed-citation xmlns:xlink="http://www.w3.org/1999/xlink" xlink:type="simple">
          <person-group><name name-style="western"><surname>Cai</surname><given-names>Y-P</given-names></name><name name-style="western"><surname>Zhao</surname><given-names>Z-Y</given-names></name><name name-style="western"><surname>Zhou</surname><given-names>H-Z</given-names></name></person-group> (<year>2015</year>) <article-title>Taxonomy of the genus <italic><tp:taxon-name><tp:taxon-name-part taxon-name-part-type="genus">Bolitogyrus</tp:taxon-name-part></tp:taxon-name></italic> Chevrolat (<tp:taxon-name><tp:taxon-name-part taxon-name-part-type="order">Coleoptera</tp:taxon-name-part></tp:taxon-name>: <tp:taxon-name><tp:taxon-name-part taxon-name-part-type="family">Staphylinidae</tp:taxon-name-part></tp:taxon-name>: <tp:taxon-name><tp:taxon-name-part taxon-name-part-type="tribe">Staphylinini</tp:taxon-name-part></tp:taxon-name>: <tp:taxon-name><tp:taxon-name-part taxon-name-part-type="subtribe">Quediina</tp:taxon-name-part></tp:taxon-name>) from China with description of seven new species.</article-title> <source>Zootaxa</source> <volume>3955</volume>: <fpage>451</fpage>–<lpage>486</lpage>. <ext-link xlink:type="simple" ext-link-type="doi" xlink:href="10.11646/zootaxa.3955.4.1">https://doi.org/10.11646/zootaxa.3955.4.1</ext-link></mixed-citation></ref></ref-list></tp:taxon-treatment>
