# Supplementary material for: A revision of the Oriental species of Bolitogyrus Chevrolat (Coleoptera, Staphylinidae, Staphylininae)
Source: Zookeys. 2017 Mar 29;(664):1–97. doi: 10.3897/zookeys.664.11881 (PMC5523158; doi:10.3897/zookeys.664.11881)
Supplement: XML Treatment for Bolitogyrus lasti [file zookeys.664.11881-treatment21.xml]

<!DOCTYPE tp:taxon-treatment
  PUBLIC "-//TaxonX//DTD Taxonomic Treatment Publishing DTD v0 20100105//EN" "tax-treatment-NSO.dtd">
<tp:taxon-treatment xmlns:tp="http://www.plazi.org/taxpub"><tp:treatment-meta><kwd-group><label>Taxon classification</label><kwd><named-content xmlns:xlink="http://www.w3.org/1999/xlink" content-type="kingdom">Animalia</named-content></kwd><kwd><named-content xmlns:xlink="http://www.w3.org/1999/xlink" content-type="order">Coleoptera</named-content></kwd><kwd><named-content xmlns:xlink="http://www.w3.org/1999/xlink" content-type="family">Staphylinidae</named-content></kwd></kwd-group><mixed-citation publication-type="journal"><person-group><name><surname>Brunke</surname><given-names>Adam J.</given-names></name></person-group><article-title>A revision of the Oriental species of <italic><tp:taxon-name><tp:taxon-name-part taxon-name-part-type="genus" reg="Bolitogyrus">Bolitogyrus</tp:taxon-name-part></tp:taxon-name></italic> Chevrolat (<tp:taxon-name><tp:taxon-name-part taxon-name-part-type="order">Coleoptera</tp:taxon-name-part></tp:taxon-name>, <tp:taxon-name><tp:taxon-name-part taxon-name-part-type="family">Staphylinidae</tp:taxon-name-part></tp:taxon-name>, <tp:taxon-name><tp:taxon-name-part taxon-name-part-type="subfamily">Staphylininae</tp:taxon-name-part></tp:taxon-name>)</article-title><source>Zookeys</source><day>29</day><month>3</month><year>2017</year><volume>2017</volume><issue>664</issue><fpage>1</fpage><lpage>97</lpage><pub-id pub-id-type="doi">10.3897/zookeys.664.11881</pub-id></mixed-citation></tp:treatment-meta><tp:nomenclature><tp:taxon-name>
              <tp:taxon-name-part taxon-name-part-type="genus" reg="Bolitogyrus">Bolitogyrus</tp:taxon-name-part>
              <tp:taxon-name-part taxon-name-part-type="species" reg="lasti">lasti</tp:taxon-name-part>
            </tp:taxon-name><tp:taxon-authority>Rougemont, 2001</tp:taxon-authority><xref ref-type="fig" rid="F1">Figs 1H</xref><xref ref-type="fig" rid="F12">, 12H–J</xref><xref ref-type="fig" rid="F20">, 20D (map)</xref><tp:nomenclature-citation-list><tp:nomenclature-citation><tp:taxon-name>
                  <tp:taxon-name-part taxon-name-part-type="genus" reg="Bolitogyrus">Bolitogyrus</tp:taxon-name-part> <tp:taxon-name-part taxon-name-part-type="species" reg="lasti">lasti</tp:taxon-name-part></tp:taxon-name><comment>Rougemont, 2001: 111.</comment></tp:nomenclature-citation></tp:nomenclature-citation-list></tp:nomenclature><tp:treatment-sec sec-type="type locality" id="SECID0EDEDK"><title>Type locality.</title><p>Cinchona [=Cinchona Rd. between Makkanduru and Hwy 88?], Karnataka, India.</p></tp:treatment-sec><tp:treatment-sec sec-type="type material" id="SECID0EIEDK"><title>Type material.</title><p>
              <italic><tp:taxon-name><tp:taxon-name-part taxon-name-part-type="genus" reg="Bolitogyrus">Bolitogyrus</tp:taxon-name-part> <tp:taxon-name-part taxon-name-part-type="species" reg="lasti">lasti</tp:taxon-name-part></tp:taxon-name></italic> Rougemont, 2001.</p><p>
              <bold>Holotype</bold> (♂, <named-content xmlns:xlink="http://www.w3.org/1999/xlink" content-type="dwc:institutional_code" xlink:type="simple">MMUE</named-content>): Manchester Museum, HOLOTYPE [pink printed label] / F3008.11058 [printed] / HOLOTYPE <tp:taxon-name><tp:taxon-name-part taxon-name-part-type="genus" reg="Bolitogyrus">Bolitogyrus</tp:taxon-name-part> <tp:taxon-name-part taxon-name-part-type="species" reg="lasti">lasti</tp:taxon-name-part></tp:taxon-name> det. G. de Rougemont [red printed label] / AJB0000410 [identifier label].</p><p>
              <bold>Paratype</bold> (♀, <named-content xmlns:xlink="http://www.w3.org/1999/xlink" content-type="dwc:institutional_code" xlink:type="simple">MMUE</named-content>): Manchester Museum, PARATYPE [printed label] / F3008.11058 [printed] / PARATYPE <tp:taxon-name><tp:taxon-name-part taxon-name-part-type="genus" reg="Bolitogyrus">Bolitogyrus</tp:taxon-name-part> <tp:taxon-name-part taxon-name-part-type="species" reg="lasti">lasti</tp:taxon-name-part></tp:taxon-name> det. G. de Rougemont [yellow printed label] / AJB0000521 [identifier label].</p></tp:treatment-sec><tp:treatment-sec sec-type="material" id="SECID0E6FDK"><title>Other material.</title><p>
              <bold>INDIA</bold>: <italic>Kerala</italic>: 10 km WSW Munnar, Kallar Valley, <named-content xmlns:xlink="http://www.w3.org/1999/xlink" content-type="dwc:verbatimCoordinates" xlink:type="simple"><named-content content-type="geo-json" specific-use="{&#34;type&#34;:&#34;Point&#34;,&#34;coordinates&#34;:[76.970000,10.050000]}" id="NCID0ERGDK" xlink:type="simple">10.05 76.97</named-content></named-content>, 1100–1200 m, 7–8.I.1999, D. Boukal, 1 ♂ 1♀, AJB0000411, AJB0000523 (<named-content xmlns:xlink="http://www.w3.org/1999/xlink" content-type="dwc:institutional_code" xlink:type="simple">NMW</named-content>); same except, 15 km SW Munnar, Kallar Valley, 1000 m, 6-18.XII.1993, Boukal and Kejval, 1 ♀, AJB0000524 (<named-content xmlns:xlink="http://www.w3.org/1999/xlink" content-type="dwc:institutional_code" xlink:type="simple">NMW</named-content>).</p><p>
              <italic>Tamil Nadu</italic>: Kadamparai [hydroelectric dam], V.1963, P.S. Nathan, 1 ♀, AJB0000522 (<named-content xmlns:xlink="http://www.w3.org/1999/xlink" content-type="dwc:institutional_code" xlink:type="simple">CNC</named-content>).</p></tp:treatment-sec><tp:treatment-sec sec-type="diagnosis" id="SECID0EJHDK"><title>Diagnosis.</title><p>This species can be distinguished by the following character states: head entirely dark; elytral disc dark with pale markings not extending onto epipleuron (Fig. <xref ref-type="fig" rid="F5">5F</xref>); pronotal margin narrow, almost without expansion (Fig. <xref ref-type="fig" rid="F4">4G</xref>).</p></tp:treatment-sec><tp:treatment-sec sec-type="redescription" id="SECID0EXHDK"><title>Redescription.</title><p>Measurements ♂ (n = 3): <abbrev xmlns:xlink="http://www.w3.org/1999/xlink" xlink:title="Head Width, the greatest width, including the eyes" id="ABBRID0E4HDK" xlink:type="simple">HW</abbrev>/<abbrev xmlns:xlink="http://www.w3.org/1999/xlink" xlink:title="Head Length, at middle, from the anterior margin of frons to the nuchal ridge" id="ABBRID0EBIDK" xlink:type="simple">HL</abbrev> 1.34–1.42; <abbrev xmlns:xlink="http://www.w3.org/1999/xlink" xlink:title="ronotum Width, greatest width" id="ABBRID0EFIDK" xlink:type="simple">PW</abbrev>/<abbrev xmlns:xlink="http://www.w3.org/1999/xlink" xlink:title="Pronotum Length, at middle" id="ABBRID0EJIDK" xlink:type="simple">PL</abbrev> 1.26–1.29; EW/ <abbrev xmlns:xlink="http://www.w3.org/1999/xlink" xlink:title="Elytral Length, greatest length taken from level of the anterior most large, lateral macroseta to apex of elytra" id="ABBRID0ENIDK" xlink:type="simple">EL</abbrev> 1.15–1.16; <abbrev xmlns:xlink="http://www.w3.org/1999/xlink" xlink:title="Sutural Length, length of elytral suture" id="ABBRID0ERIDK" xlink:type="simple">ESut</abbrev>/<abbrev xmlns:xlink="http://www.w3.org/1999/xlink" xlink:title="Pronotum Length, at middle" id="ABBRID0EVIDK" xlink:type="simple">PL</abbrev> 0.83–0.85; <abbrev xmlns:xlink="http://www.w3.org/1999/xlink" xlink:title="ronotum Width, greatest width" id="ABBRID0EZIDK" xlink:type="simple">PW</abbrev>/<abbrev xmlns:xlink="http://www.w3.org/1999/xlink" xlink:title="Head Width, the greatest width, including the eyes" id="ABBRID0E4IDK" xlink:type="simple">HW</abbrev> 0.98–1.0; forebody length 5.1–5.4 mm.</p><p>Measurements ♀ (n = 3): <abbrev xmlns:xlink="http://www.w3.org/1999/xlink" xlink:title="Head Width, the greatest width, including the eyes" id="ABBRID0EDJDK" xlink:type="simple">HW</abbrev>/<abbrev xmlns:xlink="http://www.w3.org/1999/xlink" xlink:title="Head Length, at middle, from the anterior margin of frons to the nuchal ridge" id="ABBRID0EHJDK" xlink:type="simple">HL</abbrev> 1.34–1.38; <abbrev xmlns:xlink="http://www.w3.org/1999/xlink" xlink:title="ronotum Width, greatest width" id="ABBRID0ELJDK" xlink:type="simple">PW</abbrev>/<abbrev xmlns:xlink="http://www.w3.org/1999/xlink" xlink:title="Pronotum Length, at middle" id="ABBRID0EPJDK" xlink:type="simple">PL</abbrev> 1.11–1.15; EW/ <abbrev xmlns:xlink="http://www.w3.org/1999/xlink" xlink:title="Elytral Length, greatest length taken from level of the anterior most large, lateral macroseta to apex of elytra" id="ABBRID0ETJDK" xlink:type="simple">EL</abbrev> 1.12–1.17; <abbrev xmlns:xlink="http://www.w3.org/1999/xlink" xlink:title="Sutural Length, length of elytral suture" id="ABBRID0EXJDK" xlink:type="simple">ESut</abbrev>/<abbrev xmlns:xlink="http://www.w3.org/1999/xlink" xlink:title="Pronotum Length, at middle" id="ABBRID0E2JDK" xlink:type="simple">PL</abbrev> 0.75–0.80; <abbrev xmlns:xlink="http://www.w3.org/1999/xlink" xlink:title="ronotum Width, greatest width" id="ABBRID0E6JDK" xlink:type="simple">PW</abbrev>/<abbrev xmlns:xlink="http://www.w3.org/1999/xlink" xlink:title="Head Width, the greatest width, including the eyes" id="ABBRID0EDKDK" xlink:type="simple">HW</abbrev> 0.95–1.03; forebody length 5.3–5.8 mm.</p><p>Coloration: head, pronotum and abdomen entirely dark; elytra with pale yellow, raised markings, inner marking oval shaped and larger than outer circular marking; antennomeres 1-3 dark brown, 4-5 reddish, 6-10 dark brown, 11 distinctly paler, light brown to yellowish; palpi dark brown, apical segment paler; legs yellow, forecoxae dark brown, femur with dark band in apical half, tibia entirely dark with ventral face sometimes paler.</p><p>Head distinctly transverse; dorsal surface with moderately dense, clearly separated asetose punctures, frons with only scattered punctures and poorly impressed. Antennomere 6 slightly, 7-10 distinctly transverse and more or less symmetrical.</p><p>Pronotum distinctly (males) to slightly transverse, about as wide as head, with shallow micropunctures scattered on disc, becoming more distinct on anterior angles. Elytra slightly transverse, suture slightly to distinctly shorter than pronotum at middle.</p><p>Abdomen with disc of tergites III-VI distinctly and broadly impunctate; sternites III-IV with basal line distinctly projected posteriad at middle.</p><p>Median lobe in lateral view with apical portion projected ventrad, apex deflexed dorsad (Fig. <xref ref-type="fig" rid="F12">12I</xref>); median lobe in parameral view with basal teeth appearing at lateral margins (Fig. <xref ref-type="fig" rid="F12">12H</xref>); paramere shorter than median lobe, bilobed, lobes narrowly separated and slightly convergent (Fig. <xref ref-type="fig" rid="F12">12J</xref>); peg setae occurring in long group on each lobe from apex to just apicad of emargination (Fig. <xref ref-type="fig" rid="F12">12J</xref>); male sternite VIII with extremely shallow emargination and triangular glabrous area medially; male sternite IX moderately expanded at midlength, with distinct U-shaped emargination.</p><p>Female with tergite VIII entire (female paratype) to emarginate, emargination minute to small; tergite X elongate shield-shaped, with broadly rounded apex, disc slightly raised and without depressions or strong ridges.</p></tp:treatment-sec><tp:treatment-sec sec-type="distribution" id="SECID0E5KDK"><title>Distribution.</title><p>Figure <xref ref-type="fig" rid="F20">20D</xref>. Endemic to the Western Ghats of India.</p></tp:treatment-sec><tp:treatment-sec sec-type="Bionomics" id="SECID0EILDK"><title>Bionomics.</title><p>
              <italic><tp:taxon-name><tp:taxon-name-part taxon-name-part-type="genus" reg="Bolitogyrus">Bolitogyrus</tp:taxon-name-part> <tp:taxon-name-part taxon-name-part-type="species" reg="lasti">lasti</tp:taxon-name-part></tp:taxon-name></italic> has been collected at 1000-1200 m during January, May, September and December.</p></tp:treatment-sec><tp:treatment-sec sec-type="comments" id="SECID0EZLDK"><title>Comments.</title><p>
              <italic><tp:taxon-name><tp:taxon-name-part taxon-name-part-type="genus" reg="Bolitogyrus">Bolitogyrus</tp:taxon-name-part> <tp:taxon-name-part taxon-name-part-type="species" reg="lasti">lasti</tp:taxon-name-part></tp:taxon-name></italic> is most similar externally to <italic><tp:taxon-name><tp:taxon-name-part taxon-name-part-type="genus" reg="Bolitogyrus">B.</tp:taxon-name-part> <tp:taxon-name-part taxon-name-part-type="species" reg="ornatipennis">ornatipennis</tp:taxon-name-part></tp:taxon-name></italic> from Java but can be distinguished by the narrow pronotal expansion and more circular inner pale elytral spot.</p></tp:treatment-sec><tp:treatment-sec><!--Section generated to contain objects referenced in tp:taxon-treatment.--><fig id="F1" position="float" orientation="portrait"><label>Figure 1.</label><caption><p>Dorsal habitus of <italic><tp:taxon-name><tp:taxon-name-part taxon-name-part-type="genus" reg="Bolitogyrus">Bolitogyrus</tp:taxon-name-part> <tp:taxon-name-part taxon-name-part-type="species" reg="electus">electus</tp:taxon-name-part></tp:taxon-name></italic> Smetana &amp; Zheng (<bold>A</bold>), <italic><tp:taxon-name><tp:taxon-name-part taxon-name-part-type="genus" reg="Bolitogyrus">B.</tp:taxon-name-part> <tp:taxon-name-part taxon-name-part-type="species" reg="kitawakii">kitawakii</tp:taxon-name-part></tp:taxon-name></italic> (Smetana &amp; Zheng) (<bold>B</bold>), <italic><tp:taxon-name><tp:taxon-name-part taxon-name-part-type="genus" reg="Bolitogyrus">B.</tp:taxon-name-part> <tp:taxon-name-part taxon-name-part-type="species" reg="caesareus">caesareus</tp:taxon-name-part></tp:taxon-name></italic> (Bernhauer) (<bold>C</bold>), <italic><tp:taxon-name><tp:taxon-name-part taxon-name-part-type="genus" reg="Bolitogyrus">B.</tp:taxon-name-part> <tp:taxon-name-part taxon-name-part-type="species" reg="proximus">proximus</tp:taxon-name-part></tp:taxon-name></italic> (Cameron) (<bold>D</bold>), <italic><tp:taxon-name><tp:taxon-name-part taxon-name-part-type="genus" reg="Bolitogyrus">B.</tp:taxon-name-part> <tp:taxon-name-part taxon-name-part-type="species" reg="rufipennis">rufipennis</tp:taxon-name-part></tp:taxon-name></italic> (Cameron) (<bold>E</bold>), <italic><tp:taxon-name><tp:taxon-name-part taxon-name-part-type="genus" reg="Bolitogyrus">B.</tp:taxon-name-part> <tp:taxon-name-part taxon-name-part-type="species" reg="pederseni">pederseni</tp:taxon-name-part></tp:taxon-name></italic> Brunke (<bold>F</bold>), <italic><tp:taxon-name><tp:taxon-name-part taxon-name-part-type="genus" reg="Bolitogyrus">B.</tp:taxon-name-part> <tp:taxon-name-part taxon-name-part-type="species" reg="nokrek">nokrek</tp:taxon-name-part></tp:taxon-name></italic> Brunke (<bold>G</bold>), <italic><tp:taxon-name><tp:taxon-name-part taxon-name-part-type="genus" reg="Bolitogyrus">B.</tp:taxon-name-part> <tp:taxon-name-part taxon-name-part-type="species" reg="lasti">lasti</tp:taxon-name-part></tp:taxon-name></italic> Rougemont (<bold>H</bold>) and <italic><tp:taxon-name><tp:taxon-name-part taxon-name-part-type="genus" reg="Bolitogyrus">B.</tp:taxon-name-part> <tp:taxon-name-part taxon-name-part-type="species" reg="tigris">tigris</tp:taxon-name-part></tp:taxon-name></italic> Brunke (<bold>I</bold>). Scale bars: 2 mm.</p></caption><graphic xmlns:xlink="http://www.w3.org/1999/xlink" xlink:href="zookeys-664-001-g001.jpg" position="float" orientation="portrait" xlink:type="simple" id="oo_128813.jpg"/></fig><fig id="F12" position="float" orientation="portrait"><label>Figure 12.</label><caption><p>
              <italic><tp:taxon-name><tp:taxon-name-part taxon-name-part-type="genus" reg="Bolitogyrus">Bolitogyrus</tp:taxon-name-part> <tp:taxon-name-part taxon-name-part-type="species" reg="magnimaculosus">magnimaculosus</tp:taxon-name-part></tp:taxon-name></italic> Cai et al. (<bold>A–C</bold>), <italic><tp:taxon-name><tp:taxon-name-part taxon-name-part-type="genus" reg="Bolitogyrus">B.</tp:taxon-name-part> <tp:taxon-name-part taxon-name-part-type="species" reg="nokrek">nokrek</tp:taxon-name-part></tp:taxon-name></italic> Brunke (<bold>D–G</bold>), <italic><tp:taxon-name><tp:taxon-name-part taxon-name-part-type="genus" reg="Bolitogyrus">B.</tp:taxon-name-part> <tp:taxon-name-part taxon-name-part-type="species" reg="lasti">lasti</tp:taxon-name-part></tp:taxon-name></italic> Rougemont (<bold>H–J</bold>) and <italic><tp:taxon-name><tp:taxon-name-part taxon-name-part-type="genus" reg="Bolitogyrus">B.</tp:taxon-name-part> <tp:taxon-name-part taxon-name-part-type="species" reg="tigris">tigris</tp:taxon-name-part></tp:taxon-name></italic> Brunke (<bold>K–M</bold>). Aedeagus in parameral view (<bold>H, K</bold>), median lobe in parameral view (<bold>A, D</bold>), median lobe in lateral view (<bold>B, E, I, L</bold>), peg setae of paramere (<bold>C, F, J, M</bold>), paramere in lateral view (<bold>G</bold>). Figures <bold>A–C</bold> modified from <xref ref-type="bibr" rid="B6">Cai et al. (2015)</xref>. Scale bars: 0.5 mm.</p></caption><graphic xmlns:xlink="http://www.w3.org/1999/xlink" xlink:href="zookeys-664-001-g012.jpg" position="float" orientation="portrait" xlink:type="simple" id="oo_128824.jpg"/></fig><fig id="F20" position="float" orientation="portrait"><label>Figure 20.</label><caption><p>Distribution of: <italic><tp:taxon-name><tp:taxon-name-part taxon-name-part-type="genus" reg="Bolitogyrus">Bolitogyrus</tp:taxon-name-part> <tp:taxon-name-part taxon-name-part-type="species" reg="doesburgi">doesburgi</tp:taxon-name-part></tp:taxon-name></italic> (Scheerpeltz), <italic><tp:taxon-name><tp:taxon-name-part taxon-name-part-type="genus" reg="Bolitogyrus">B.</tp:taxon-name-part> <tp:taxon-name-part taxon-name-part-type="species" reg="elegans">elegans</tp:taxon-name-part></tp:taxon-name></italic> (Cameron), <italic><tp:taxon-name><tp:taxon-name-part taxon-name-part-type="genus" reg="Bolitogyrus">B.</tp:taxon-name-part> <tp:taxon-name-part taxon-name-part-type="species" reg="ornatipennis">ornatipennis</tp:taxon-name-part></tp:taxon-name></italic> (Wendeler) and <italic><tp:taxon-name><tp:taxon-name-part taxon-name-part-type="genus" reg="Bolitogyrus">B.</tp:taxon-name-part> <tp:taxon-name-part taxon-name-part-type="species" reg="temburong">temburong</tp:taxon-name-part></tp:taxon-name></italic> Brunke (<bold>A</bold>); <italic><tp:taxon-name><tp:taxon-name-part taxon-name-part-type="genus" reg="Bolitogyrus">B.</tp:taxon-name-part> <tp:taxon-name-part taxon-name-part-type="species" reg="carnifex">carnifex</tp:taxon-name-part></tp:taxon-name></italic> (Fauvel), <italic><tp:taxon-name><tp:taxon-name-part taxon-name-part-type="genus" reg="Bolitogyrus">B.</tp:taxon-name-part> <tp:taxon-name-part taxon-name-part-type="species" reg="elegantulus">elegantulus</tp:taxon-name-part></tp:taxon-name></italic> Yuan et al., <italic><tp:taxon-name><tp:taxon-name-part taxon-name-part-type="genus" reg="Bolitogyrus">B.</tp:taxon-name-part> <tp:taxon-name-part taxon-name-part-type="species" reg="magnimaculosus">magnimaculosus</tp:taxon-name-part></tp:taxon-name></italic> Cai et al., <italic><tp:taxon-name><tp:taxon-name-part taxon-name-part-type="genus" reg="Bolitogyrus">B.</tp:taxon-name-part> <tp:taxon-name-part taxon-name-part-type="species" reg="pederseni">pederseni</tp:taxon-name-part></tp:taxon-name></italic> Brunke, <italic><tp:taxon-name><tp:taxon-name-part taxon-name-part-type="genus" reg="Bolitogyrus">B.</tp:taxon-name-part> <tp:taxon-name-part taxon-name-part-type="species" reg="phukhieo">phukhieo</tp:taxon-name-part></tp:taxon-name></italic> Brunke and <italic><tp:taxon-name><tp:taxon-name-part taxon-name-part-type="genus" reg="Bolitogyrus">B.</tp:taxon-name-part> <tp:taxon-name-part taxon-name-part-type="species" reg="vietnamensis">vietnamensis</tp:taxon-name-part></tp:taxon-name></italic> (Scheerpeltz) (<bold>B</bold>); <italic><tp:taxon-name><tp:taxon-name-part taxon-name-part-type="genus" reg="Bolitogyrus">B.</tp:taxon-name-part> <tp:taxon-name-part taxon-name-part-type="species" reg="himalayicus">himalayicus</tp:taxon-name-part></tp:taxon-name></italic> Brunke, <italic><tp:taxon-name><tp:taxon-name-part taxon-name-part-type="genus" reg="Bolitogyrus">B.</tp:taxon-name-part> <tp:taxon-name-part taxon-name-part-type="species" reg="nanus">nanus</tp:taxon-name-part></tp:taxon-name></italic> Brunke and <italic><tp:taxon-name><tp:taxon-name-part taxon-name-part-type="genus" reg="Bolitogyrus">B.</tp:taxon-name-part> <tp:taxon-name-part taxon-name-part-type="species" reg="nokrek">nokrek</tp:taxon-name-part></tp:taxon-name></italic> Brunke (<bold>C</bold>); <italic><tp:taxon-name><tp:taxon-name-part taxon-name-part-type="genus" reg="Bolitogyrus">B.</tp:taxon-name-part> <tp:taxon-name-part taxon-name-part-type="species" reg="lasti">lasti</tp:taxon-name-part></tp:taxon-name></italic> Rougemont, <italic><tp:taxon-name><tp:taxon-name-part taxon-name-part-type="genus" reg="Bolitogyrus">B.</tp:taxon-name-part> <tp:taxon-name-part taxon-name-part-type="species" reg="signatus">signatus</tp:taxon-name-part></tp:taxon-name></italic> (Cameron) and <italic><tp:taxon-name><tp:taxon-name-part taxon-name-part-type="genus" reg="Bolitogyrus">B.</tp:taxon-name-part> <tp:taxon-name-part taxon-name-part-type="species" reg="tigris">tigris</tp:taxon-name-part></tp:taxon-name></italic> Brunke (<bold>D</bold>).</p></caption><graphic xmlns:xlink="http://www.w3.org/1999/xlink" xlink:href="zookeys-664-001-g020.jpg" position="float" orientation="portrait" xlink:type="simple" id="oo_128832.jpg"/></fig><fig id="F5" position="float" orientation="portrait"><label>Figure 5.</label><caption><p>Abdominal tergite III: <italic><tp:taxon-name><tp:taxon-name-part taxon-name-part-type="genus" reg="Bolitogyrus">Bolitogyrus</tp:taxon-name-part> <tp:taxon-name-part taxon-name-part-type="species" reg="sepilok">sepilok</tp:taxon-name-part></tp:taxon-name></italic> Brunke (<bold>A</bold>). Dorsal abdomen: <italic><tp:taxon-name><tp:taxon-name-part taxon-name-part-type="genus" reg="Bolitogyrus">B.</tp:taxon-name-part> <tp:taxon-name-part taxon-name-part-type="species" reg="elegantulus">elegantulus</tp:taxon-name-part></tp:taxon-name></italic> Yuan et al. (<bold>B</bold>) and <italic><tp:taxon-name><tp:taxon-name-part taxon-name-part-type="genus" reg="Bolitogyrus">B.</tp:taxon-name-part> <tp:taxon-name-part taxon-name-part-type="species" reg="carnifex">carnifex</tp:taxon-name-part></tp:taxon-name></italic> (Fauvel) (<bold>C</bold>). Anterior face of mid-femur: <italic><tp:taxon-name><tp:taxon-name-part taxon-name-part-type="genus" reg="Bolitogyrus">B.</tp:taxon-name-part> <tp:taxon-name-part taxon-name-part-type="species" reg="elegantulus">elegantulus</tp:taxon-name-part></tp:taxon-name></italic> (<bold>D</bold>) and <italic><tp:taxon-name><tp:taxon-name-part taxon-name-part-type="genus" reg="Bolitogyrus">B.</tp:taxon-name-part> <tp:taxon-name-part taxon-name-part-type="species" reg="phukhieo">phukhieo</tp:taxon-name-part></tp:taxon-name></italic> Brunke (<bold>E</bold>). Lateral view of elytron: <italic><tp:taxon-name><tp:taxon-name-part taxon-name-part-type="genus" reg="Bolitogyrus">B.</tp:taxon-name-part> <tp:taxon-name-part taxon-name-part-type="species" reg="ornatipennis">ornatipennis</tp:taxon-name-part></tp:taxon-name></italic> (Wendeler) (<bold>F</bold>), <italic><tp:taxon-name><tp:taxon-name-part taxon-name-part-type="genus" reg="Bolitogyrus">B.</tp:taxon-name-part> <tp:taxon-name-part taxon-name-part-type="species" reg="pictus">pictus</tp:taxon-name-part></tp:taxon-name></italic> Yuan et al. (<bold>G</bold>) and <italic><tp:taxon-name><tp:taxon-name-part taxon-name-part-type="genus" reg="Bolitogyrus">B.</tp:taxon-name-part> <tp:taxon-name-part taxon-name-part-type="species" reg="solodovnikovi">solodovnikovi</tp:taxon-name-part></tp:taxon-name></italic> Brunke (<bold>H</bold>). Scale bars: 0.25 mm (<bold>A</bold>), 0.5 mm (<bold>B–H</bold>).</p></caption><graphic xmlns:xlink="http://www.w3.org/1999/xlink" xlink:href="zookeys-664-001-g005.jpg" position="float" orientation="portrait" xlink:type="simple" id="oo_128817.jpg"/></fig><fig id="F4" position="float" orientation="portrait"><label>Figure 4.</label><caption><p>Antenna: <italic><tp:taxon-name><tp:taxon-name-part taxon-name-part-type="genus" reg="Bolitogyrus">Bolitogyrus</tp:taxon-name-part> <tp:taxon-name-part taxon-name-part-type="species" reg="electus">electus</tp:taxon-name-part></tp:taxon-name></italic> Smetana &amp; Zheng (<bold>A</bold>) and <italic><tp:taxon-name><tp:taxon-name-part taxon-name-part-type="genus" reg="Bolitogyrus">B.</tp:taxon-name-part> <tp:taxon-name-part taxon-name-part-type="species" reg="confusus">confusus</tp:taxon-name-part></tp:taxon-name></italic> Brunke (<bold>B</bold>). Posterior angle of pronotum: <italic><tp:taxon-name><tp:taxon-name-part taxon-name-part-type="genus" reg="Bolitogyrus">B.</tp:taxon-name-part> <tp:taxon-name-part taxon-name-part-type="species" reg="caesareus">caesareus</tp:taxon-name-part></tp:taxon-name></italic> (Bernhauer) (<bold>C</bold>) and <italic><tp:taxon-name><tp:taxon-name-part taxon-name-part-type="genus" reg="Bolitogyrus">B.</tp:taxon-name-part> <tp:taxon-name-part taxon-name-part-type="species" reg="elegans">elegans</tp:taxon-name-part></tp:taxon-name></italic> (Cameron) (<bold>D</bold>). Elytra: <italic><tp:taxon-name><tp:taxon-name-part taxon-name-part-type="genus" reg="Bolitogyrus">B.</tp:taxon-name-part> <tp:taxon-name-part taxon-name-part-type="species" reg="elegans">elegans</tp:taxon-name-part></tp:taxon-name></italic> (<bold>E</bold>), <italic><tp:taxon-name><tp:taxon-name-part taxon-name-part-type="genus" reg="Bolitogyrus">B.</tp:taxon-name-part> <tp:taxon-name-part taxon-name-part-type="species" reg="smetanai">smetanai</tp:taxon-name-part></tp:taxon-name></italic> Brunke (<bold>F</bold>), <italic><tp:taxon-name><tp:taxon-name-part taxon-name-part-type="genus" reg="Bolitogyrus">B.</tp:taxon-name-part> <tp:taxon-name-part taxon-name-part-type="species" reg="tigris">tigris</tp:taxon-name-part></tp:taxon-name></italic> Brunke (<bold>G</bold>) and <italic><tp:taxon-name><tp:taxon-name-part taxon-name-part-type="genus" reg="Bolitogyrus">B.</tp:taxon-name-part> <tp:taxon-name-part taxon-name-part-type="species" reg="luteus">luteus</tp:taxon-name-part></tp:taxon-name></italic> (<bold>H</bold>). Dorsal head: <italic><tp:taxon-name><tp:taxon-name-part taxon-name-part-type="genus" reg="Bolitogyrus">B.</tp:taxon-name-part> <tp:taxon-name-part taxon-name-part-type="species" reg="luteus">luteus</tp:taxon-name-part></tp:taxon-name></italic> (<bold>I</bold>). Scale bars: 0.5 mm (<bold>A–C, E–I</bold>), 1 mm (<bold>D</bold>).</p></caption><graphic xmlns:xlink="http://www.w3.org/1999/xlink" xlink:href="zookeys-664-001-g004.jpg" position="float" orientation="portrait" xlink:type="simple" id="oo_128816.jpg"/></fig></tp:treatment-sec><ref-list><ref id="B6"><mixed-citation xmlns:xlink="http://www.w3.org/1999/xlink" xlink:type="simple">
          <person-group><name name-style="western"><surname>Cai</surname><given-names>Y-P</given-names></name><name name-style="western"><surname>Zhao</surname><given-names>Z-Y</given-names></name><name name-style="western"><surname>Zhou</surname><given-names>H-Z</given-names></name></person-group> (<year>2015</year>) <article-title>Taxonomy of the genus <italic><tp:taxon-name><tp:taxon-name-part taxon-name-part-type="genus">Bolitogyrus</tp:taxon-name-part></tp:taxon-name></italic> Chevrolat (<tp:taxon-name><tp:taxon-name-part taxon-name-part-type="order">Coleoptera</tp:taxon-name-part></tp:taxon-name>: <tp:taxon-name><tp:taxon-name-part taxon-name-part-type="family">Staphylinidae</tp:taxon-name-part></tp:taxon-name>: <tp:taxon-name><tp:taxon-name-part taxon-name-part-type="tribe">Staphylinini</tp:taxon-name-part></tp:taxon-name>: <tp:taxon-name><tp:taxon-name-part taxon-name-part-type="subtribe">Quediina</tp:taxon-name-part></tp:taxon-name>) from China with description of seven new species.</article-title> <source>Zootaxa</source> <volume>3955</volume>: <fpage>451</fpage>–<lpage>486</lpage>. <ext-link xlink:type="simple" ext-link-type="doi" xlink:href="10.11646/zootaxa.3955.4.1">https://doi.org/10.11646/zootaxa.3955.4.1</ext-link></mixed-citation></ref></ref-list></tp:taxon-treatment>
