# Supplementary material for: A revision of the Oriental species of Bolitogyrus Chevrolat (Coleoptera, Staphylinidae, Staphylininae)
Source: Zookeys. 2017 Mar 29;(664):1–97. doi: 10.3897/zookeys.664.11881 (PMC5523158; doi:10.3897/zookeys.664.11881)
Supplement: XML Treatment for Bolitogyrus sepilok [file zookeys.664.11881-treatment24.xml]

<!DOCTYPE tp:taxon-treatment
  PUBLIC "-//TaxonX//DTD Taxonomic Treatment Publishing DTD v0 20100105//EN" "tax-treatment-NSO.dtd">
<tp:taxon-treatment xmlns:tp="http://www.plazi.org/taxpub"><tp:treatment-meta><kwd-group><label>Taxon classification</label><kwd><named-content xmlns:xlink="http://www.w3.org/1999/xlink" content-type="kingdom">Animalia</named-content></kwd><kwd><named-content xmlns:xlink="http://www.w3.org/1999/xlink" content-type="order">Coleoptera</named-content></kwd><kwd><named-content xmlns:xlink="http://www.w3.org/1999/xlink" content-type="family">Staphylinidae</named-content></kwd></kwd-group><mixed-citation publication-type="journal"><person-group><name><surname>Brunke</surname><given-names>Adam J.</given-names></name></person-group><article-title>A revision of the Oriental species of <italic><tp:taxon-name><tp:taxon-name-part taxon-name-part-type="genus" reg="Bolitogyrus">Bolitogyrus</tp:taxon-name-part></tp:taxon-name></italic> Chevrolat (<tp:taxon-name><tp:taxon-name-part taxon-name-part-type="order">Coleoptera</tp:taxon-name-part></tp:taxon-name>, <tp:taxon-name><tp:taxon-name-part taxon-name-part-type="family">Staphylinidae</tp:taxon-name-part></tp:taxon-name>, <tp:taxon-name><tp:taxon-name-part taxon-name-part-type="subfamily">Staphylininae</tp:taxon-name-part></tp:taxon-name>)</article-title><source>Zookeys</source><day>29</day><month>3</month><year>2017</year><volume>2017</volume><issue>664</issue><fpage>1</fpage><lpage>97</lpage><pub-id pub-id-type="doi">10.3897/zookeys.664.11881</pub-id></mixed-citation></tp:treatment-meta><tp:nomenclature><tp:taxon-name>
              <tp:taxon-name-part taxon-name-part-type="genus" reg="Bolitogyrus">Bolitogyrus</tp:taxon-name-part>
              <tp:taxon-name-part taxon-name-part-type="species" reg="sepilok">sepilok</tp:taxon-name-part>
              <object-id xmlns:xlink="http://www.w3.org/1999/xlink" content-type="zoobank" xlink:type="simple">http://zoobank.org/F9C45748-40AA-4A11-8559-74EE0E1B196F</object-id>
            </tp:taxon-name><tp:taxon-authority>Brunke</tp:taxon-authority><tp:taxon-status xmlns:xlink="http://www.w3.org/1999/xlink" xlink:type="simple">sp. n.</tp:taxon-status><xref ref-type="fig" rid="F2">Figs 2A</xref><xref ref-type="fig" rid="F5">, 5A</xref><xref ref-type="fig" rid="F13">, 13E–G</xref><xref ref-type="fig" rid="F19">, 19C (map)</xref><!--PageBreak--></tp:nomenclature><tp:treatment-sec sec-type="type locality" id="SECID0E16DK"><title>Type locality.</title><p>Sepilok Nature Resort, Sabah, Borneo, Indonesia.</p></tp:treatment-sec><tp:treatment-sec sec-type="type material" id="SECID0E66DK"><title>Type material.</title><p>
              <bold>Holotype</bold> (♂, <abbrev xmlns:xlink="http://www.w3.org/1999/xlink" content-type="institution" xlink:title="Personal collection of G. de Rougemont, London, U.K." id="ABBRID0EHAEK" xlink:type="simple">cRou</abbrev>): SABAH, Sepilok N.R., in fungi on log, 13.II.2007, G. de Rougemont leg. [printed] / <tp:taxon-name><tp:taxon-name-part taxon-name-part-type="genus" reg="Bolitogyrus">Bolitogyrus</tp:taxon-name-part></tp:taxon-name> sp. Det. 2009, G. de Rougemont [printed] / HOLOTYPE <italic><tp:taxon-name><tp:taxon-name-part taxon-name-part-type="genus" reg="Bolitogyrus">Bolitogyrus</tp:taxon-name-part> <tp:taxon-name-part taxon-name-part-type="species" reg="sepilok">sepilok</tp:taxon-name-part></tp:taxon-name></italic> Brunke, des. A. Brunke 2017 [red label] / AJB0000437 [identifier label].</p></tp:treatment-sec><tp:treatment-sec sec-type="diagnosis" id="SECID0E4AEK"><title>Diagnosis.</title><p>This species is easily distinguished by the combination of the orange head and pronotum, transverse and raised yellow marking on the elytra (as in Figs <xref ref-type="fig" rid="F2">2A</xref>, <xref ref-type="fig" rid="F4">4H</xref>) and the abdominal tergites with deeply impressed and elongate punctures (Fig. <xref ref-type="fig" rid="F5">5A</xref>).</p></tp:treatment-sec><tp:treatment-sec sec-type="description" id="SECID0EPBEK"><title>Description.</title><p>Measurements ♂ (n = 1): <abbrev xmlns:xlink="http://www.w3.org/1999/xlink" xlink:title="Head Width, the greatest width, including the eyes" id="ABBRID0EVBEK" xlink:type="simple">HW</abbrev>/<abbrev xmlns:xlink="http://www.w3.org/1999/xlink" xlink:title="Head Length, at middle, from the anterior margin of frons to the nuchal ridge" id="ABBRID0EZBEK" xlink:type="simple">HL</abbrev> 1.30; <abbrev xmlns:xlink="http://www.w3.org/1999/xlink" xlink:title="ronotum Width, greatest width" id="ABBRID0E4BEK" xlink:type="simple">PW</abbrev>/<abbrev xmlns:xlink="http://www.w3.org/1999/xlink" xlink:title="Pronotum Length, at middle" id="ABBRID0EBCEK" xlink:type="simple">PL</abbrev> 1.24; EW/ <abbrev xmlns:xlink="http://www.w3.org/1999/xlink" xlink:title="Elytral Length, greatest length taken from level of the anterior most large, lateral macroseta to apex of elytra" id="ABBRID0EFCEK" xlink:type="simple">EL</abbrev> 1.24; <abbrev xmlns:xlink="http://www.w3.org/1999/xlink" xlink:title="Sutural Length, length of elytral suture" id="ABBRID0EJCEK" xlink:type="simple">ESut</abbrev>/<abbrev xmlns:xlink="http://www.w3.org/1999/xlink" xlink:title="Pronotum Length, at middle" id="ABBRID0ENCEK" xlink:type="simple">PL</abbrev> 0.86; <abbrev xmlns:xlink="http://www.w3.org/1999/xlink" xlink:title="ronotum Width, greatest width" id="ABBRID0ERCEK" xlink:type="simple">PW</abbrev>/<abbrev xmlns:xlink="http://www.w3.org/1999/xlink" xlink:title="Head Width, the greatest width, including the eyes" id="ABBRID0EVCEK" xlink:type="simple">HW</abbrev> 0.96; forebody length 4.3 mm.</p><p>Similar to <italic><tp:taxon-name><tp:taxon-name-part taxon-name-part-type="genus" reg="Bolitogyrus">B.</tp:taxon-name-part> <tp:taxon-name-part taxon-name-part-type="species" reg="luteus">luteus</tp:taxon-name-part></tp:taxon-name></italic> and differing only in the following: body with pale areas darker, dark reddish; abdominal tergites I-III with broad medial dark markings; palpi slightly darker; forecoxa with small dark marking at midlength; femur with dark subapical band, apex of hind tibia dark; antennomeres 1-3 orange with slightly darkened apices, 4-8 dark brown, 9 light brown, 10-11 light yellow; pronotum distinctly more elon<!--PageBreak-->gate and strongly convex; pronotum relatively narrower than head; forebody length smaller; abdominal tergites III-VI with deeply impressed and elongate punctures in basal impressions; median lobe in lateral view with much larger expansion</p><p>in lateral view, with pair of broad basal teeth (Fig. <xref ref-type="fig" rid="F13">13F</xref>); median lobe in parameral view with basal teeth appearing medially, apical portion shorter and only slightly acuminate (Fig. <xref ref-type="fig" rid="F13">13E</xref>); paramere shorter than median lobe, narrower with smaller expansion, peg setae in broad single row reaching midlength, distant from midline (Fig. <xref ref-type="fig" rid="F13">13G</xref>).</p></tp:treatment-sec><tp:treatment-sec sec-type="distribution" id="SECID0EWDEK"><title>Distribution.</title><p>Figure <xref ref-type="fig" rid="F19">19C</xref>. Known only from the type locality in northeastern Borneo but probably more widely distributed in remnant lowland forests.</p></tp:treatment-sec><tp:treatment-sec sec-type="Bionomics" id="SECID0EAEEK"><title>Bionomics.</title><p>
              <italic><tp:taxon-name><tp:taxon-name-part taxon-name-part-type="genus" reg="Bolitogyrus">Bolitogyrus</tp:taxon-name-part> <tp:taxon-name-part taxon-name-part-type="species" reg="sepilok">sepilok</tp:taxon-name-part></tp:taxon-name></italic> was collected from fungi on a log in February at a lowland elevation.</p></tp:treatment-sec><tp:treatment-sec sec-type="etymology" id="SECID0EREEK"><title>Etymology.</title><p>In recognition of the Kabili-Sepilok Forest Preserve, which adjoins the type locality and preserves a significant remnant of virgin lowland Dipterocarp forest in northern Borneo.</p></tp:treatment-sec><tp:treatment-sec sec-type="comments" id="SECID0EWEEK"><title>Comments.</title><p>
              <italic><tp:taxon-name><tp:taxon-name-part taxon-name-part-type="genus" reg="Bolitogyrus">Bolitogyrus</tp:taxon-name-part> <tp:taxon-name-part taxon-name-part-type="species" reg="sepilok">sepilok</tp:taxon-name-part></tp:taxon-name></italic> can be recognized by its distinct habitus alone.</p></tp:treatment-sec><tp:treatment-sec><!--Section generated to contain objects referenced in tp:taxon-treatment.--><fig id="F2" position="float" orientation="portrait"><label>Figure 2.</label><caption><p>Dorsal habitus of <italic><tp:taxon-name><tp:taxon-name-part taxon-name-part-type="genus" reg="Bolitogyrus">Bolitogyrus</tp:taxon-name-part> <tp:taxon-name-part taxon-name-part-type="species" reg="sepilok">sepilok</tp:taxon-name-part></tp:taxon-name></italic> Brunke (<bold>A</bold>), <italic><tp:taxon-name><tp:taxon-name-part taxon-name-part-type="genus" reg="Bolitogyrus">B.</tp:taxon-name-part> <tp:taxon-name-part taxon-name-part-type="species" reg="schillhammeri">schillhammeri</tp:taxon-name-part></tp:taxon-name></italic> Brunke (<bold>B</bold>), <italic><tp:taxon-name><tp:taxon-name-part taxon-name-part-type="genus" reg="Bolitogyrus">B.</tp:taxon-name-part> <tp:taxon-name-part taxon-name-part-type="species" reg="flavus">flavus</tp:taxon-name-part></tp:taxon-name></italic> Yuan et al. (<bold>C</bold>), <italic><tp:taxon-name><tp:taxon-name-part taxon-name-part-type="genus" reg="Bolitogyrus">B.</tp:taxon-name-part> <tp:taxon-name-part taxon-name-part-type="species" reg="fukiensis">fukiensis</tp:taxon-name-part></tp:taxon-name></italic> (Scheerpeltz) (<bold>D</bold>), <italic><tp:taxon-name><tp:taxon-name-part taxon-name-part-type="genus" reg="Bolitogyrus">B.</tp:taxon-name-part> <tp:taxon-name-part taxon-name-part-type="species" reg="solodovnikovi">solodovnikovi</tp:taxon-name-part></tp:taxon-name></italic> Brunke (<bold>E</bold>), <italic><tp:taxon-name><tp:taxon-name-part taxon-name-part-type="genus" reg="Bolitogyrus">B.</tp:taxon-name-part> <tp:taxon-name-part taxon-name-part-type="species" reg="smetanai">smetanai</tp:taxon-name-part></tp:taxon-name></italic> Brunke (<bold>F</bold>), <italic><tp:taxon-name><tp:taxon-name-part taxon-name-part-type="genus" reg="Bolitogyrus">B.</tp:taxon-name-part> <tp:taxon-name-part taxon-name-part-type="species" reg="elegans">elegans</tp:taxon-name-part></tp:taxon-name></italic> (Cameron) (<bold>G</bold>), male <italic><tp:taxon-name><tp:taxon-name-part taxon-name-part-type="genus" reg="Bolitogyrus">B.</tp:taxon-name-part> <tp:taxon-name-part taxon-name-part-type="species" reg="signatus">signatus</tp:taxon-name-part></tp:taxon-name></italic> (Cameron) (<bold>H</bold>) and female <italic><tp:taxon-name><tp:taxon-name-part taxon-name-part-type="genus" reg="Bolitogyrus">B.</tp:taxon-name-part> <tp:taxon-name-part taxon-name-part-type="species" reg="signatus">signatus</tp:taxon-name-part></tp:taxon-name></italic> (<bold>I</bold>). Scale bars: 2 mm.</p></caption><graphic xmlns:xlink="http://www.w3.org/1999/xlink" xlink:href="zookeys-664-001-g002.jpg" position="float" orientation="portrait" xlink:type="simple" id="oo_128814.jpg"/></fig><fig id="F5" position="float" orientation="portrait"><label>Figure 5.</label><caption><p>Abdominal tergite III: <italic><tp:taxon-name><tp:taxon-name-part taxon-name-part-type="genus" reg="Bolitogyrus">Bolitogyrus</tp:taxon-name-part> <tp:taxon-name-part taxon-name-part-type="species" reg="sepilok">sepilok</tp:taxon-name-part></tp:taxon-name></italic> Brunke (<bold>A</bold>). Dorsal abdomen: <italic><tp:taxon-name><tp:taxon-name-part taxon-name-part-type="genus" reg="Bolitogyrus">B.</tp:taxon-name-part> <tp:taxon-name-part taxon-name-part-type="species" reg="elegantulus">elegantulus</tp:taxon-name-part></tp:taxon-name></italic> Yuan et al. (<bold>B</bold>) and <italic><tp:taxon-name><tp:taxon-name-part taxon-name-part-type="genus" reg="Bolitogyrus">B.</tp:taxon-name-part> <tp:taxon-name-part taxon-name-part-type="species" reg="carnifex">carnifex</tp:taxon-name-part></tp:taxon-name></italic> (Fauvel) (<bold>C</bold>). Anterior face of mid-femur: <italic><tp:taxon-name><tp:taxon-name-part taxon-name-part-type="genus" reg="Bolitogyrus">B.</tp:taxon-name-part> <tp:taxon-name-part taxon-name-part-type="species" reg="elegantulus">elegantulus</tp:taxon-name-part></tp:taxon-name></italic> (<bold>D</bold>) and <italic><tp:taxon-name><tp:taxon-name-part taxon-name-part-type="genus" reg="Bolitogyrus">B.</tp:taxon-name-part> <tp:taxon-name-part taxon-name-part-type="species" reg="phukhieo">phukhieo</tp:taxon-name-part></tp:taxon-name></italic> Brunke (<bold>E</bold>). Lateral view of elytron: <italic><tp:taxon-name><tp:taxon-name-part taxon-name-part-type="genus" reg="Bolitogyrus">B.</tp:taxon-name-part> <tp:taxon-name-part taxon-name-part-type="species" reg="ornatipennis">ornatipennis</tp:taxon-name-part></tp:taxon-name></italic> (Wendeler) (<bold>F</bold>), <italic><tp:taxon-name><tp:taxon-name-part taxon-name-part-type="genus" reg="Bolitogyrus">B.</tp:taxon-name-part> <tp:taxon-name-part taxon-name-part-type="species" reg="pictus">pictus</tp:taxon-name-part></tp:taxon-name></italic> Yuan et al. (<bold>G</bold>) and <italic><tp:taxon-name><tp:taxon-name-part taxon-name-part-type="genus" reg="Bolitogyrus">B.</tp:taxon-name-part> <tp:taxon-name-part taxon-name-part-type="species" reg="solodovnikovi">solodovnikovi</tp:taxon-name-part></tp:taxon-name></italic> Brunke (<bold>H</bold>). Scale bars: 0.25 mm (<bold>A</bold>), 0.5 mm (<bold>B–H</bold>).</p></caption><graphic xmlns:xlink="http://www.w3.org/1999/xlink" xlink:href="zookeys-664-001-g005.jpg" position="float" orientation="portrait" xlink:type="simple" id="oo_128817.jpg"/></fig><fig id="F13" position="float" orientation="portrait"><label>Figure 13.</label><caption><p>
              <italic><tp:taxon-name><tp:taxon-name-part taxon-name-part-type="genus" reg="Bolitogyrus">Bolitogyrus</tp:taxon-name-part> <tp:taxon-name-part taxon-name-part-type="species" reg="luteus">luteus</tp:taxon-name-part></tp:taxon-name></italic> Brunke (<bold>A–D</bold>), <italic><tp:taxon-name><tp:taxon-name-part taxon-name-part-type="genus" reg="Bolitogyrus">B.</tp:taxon-name-part> <tp:taxon-name-part taxon-name-part-type="species" reg="sepilok">sepilok</tp:taxon-name-part></tp:taxon-name></italic> Brunke (<bold>E–G</bold>), <italic><tp:taxon-name><tp:taxon-name-part taxon-name-part-type="genus" reg="Bolitogyrus">B.</tp:taxon-name-part> <tp:taxon-name-part taxon-name-part-type="species" reg="vulneratus">vulneratus</tp:taxon-name-part></tp:taxon-name></italic> (Fauvel) (<bold>H–K</bold>) and <italic><tp:taxon-name><tp:taxon-name-part taxon-name-part-type="genus" reg="Bolitogyrus">B.</tp:taxon-name-part> <tp:taxon-name-part taxon-name-part-type="species" reg="flavus">flavus</tp:taxon-name-part></tp:taxon-name></italic> Yuan et al. (<bold>L–O</bold>). Aedeagus in parameral view (<bold>A, E, H, L</bold>), apex of median lobe in parameral view (<bold>B, I, M</bold>), median lobe in lateral view (<bold>C, F, J, N</bold>), peg setae of paramere (<bold>D, G, K, O</bold>). Scale bars: 0.5 mm.</p></caption><graphic xmlns:xlink="http://www.w3.org/1999/xlink" xlink:href="zookeys-664-001-g013.jpg" position="float" orientation="portrait" xlink:type="simple" id="oo_128825.jpg"/></fig><fig id="F19" position="float" orientation="portrait"><label>Figure 19.</label><caption><p>Distribution of: <italic><tp:taxon-name><tp:taxon-name-part taxon-name-part-type="genus" reg="Bolitogyrus">Bolitogyrus</tp:taxon-name-part> <tp:taxon-name-part taxon-name-part-type="species" reg="electus">electus</tp:taxon-name-part></tp:taxon-name></italic> Smetana &amp; Zheng, <italic><tp:taxon-name><tp:taxon-name-part taxon-name-part-type="genus" reg="Bolitogyrus">B.</tp:taxon-name-part> <tp:taxon-name-part taxon-name-part-type="species" reg="confusus">confusus</tp:taxon-name-part></tp:taxon-name></italic> Brunke, <italic><tp:taxon-name><tp:taxon-name-part taxon-name-part-type="genus" reg="Bolitogyrus">B.</tp:taxon-name-part> <tp:taxon-name-part taxon-name-part-type="species" reg="huanghaoi">huanghaoi</tp:taxon-name-part></tp:taxon-name></italic> Hu et al., and <italic><tp:taxon-name><tp:taxon-name-part taxon-name-part-type="genus" reg="Bolitogyrus">B.</tp:taxon-name-part> <tp:taxon-name-part taxon-name-part-type="species" reg="uncus">uncus</tp:taxon-name-part></tp:taxon-name></italic> Cai et al. (<bold>A</bold>); <italic><tp:taxon-name><tp:taxon-name-part taxon-name-part-type="genus" reg="Bolitogyrus">B.</tp:taxon-name-part> <tp:taxon-name-part taxon-name-part-type="species" reg="cyanipennis">cyanipennis</tp:taxon-name-part></tp:taxon-name></italic> (Zheng), <italic><tp:taxon-name><tp:taxon-name-part taxon-name-part-type="genus" reg="Bolitogyrus">B.</tp:taxon-name-part> <tp:taxon-name-part taxon-name-part-type="species" reg="kitawakii">kitawakii</tp:taxon-name-part></tp:taxon-name></italic> Smetana &amp; Zheng, <italic><tp:taxon-name><tp:taxon-name-part taxon-name-part-type="genus" reg="Bolitogyrus">B.</tp:taxon-name-part> <tp:taxon-name-part taxon-name-part-type="species" reg="metallicus">metallicus</tp:taxon-name-part></tp:taxon-name></italic> Cai et al., <italic><tp:taxon-name><tp:taxon-name-part taxon-name-part-type="genus" reg="Bolitogyrus">B.</tp:taxon-name-part> <tp:taxon-name-part taxon-name-part-type="species" reg="nigerrimus">nigerrimus</tp:taxon-name-part></tp:taxon-name></italic> Yuan et al., and <italic><tp:taxon-name><tp:taxon-name-part taxon-name-part-type="genus" reg="Bolitogyrus">B.</tp:taxon-name-part> <tp:taxon-name-part taxon-name-part-type="species" reg="nigropolitus">nigropolitus</tp:taxon-name-part></tp:taxon-name></italic> Smetana (<bold>B</bold>); <italic><tp:taxon-name><tp:taxon-name-part taxon-name-part-type="genus" reg="Bolitogyrus">B.</tp:taxon-name-part> <tp:taxon-name-part taxon-name-part-type="species" reg="caesareus">caesareus</tp:taxon-name-part></tp:taxon-name></italic> (Bernhauer) and <italic><tp:taxon-name><tp:taxon-name-part taxon-name-part-type="genus" reg="Bolitogyrus">B.</tp:taxon-name-part> <tp:taxon-name-part taxon-name-part-type="species" reg="sepilok">sepilok</tp:taxon-name-part></tp:taxon-name></italic> Brunke (<bold>C</bold>); <italic><tp:taxon-name><tp:taxon-name-part taxon-name-part-type="genus" reg="Bolitogyrus">B.</tp:taxon-name-part> <tp:taxon-name-part taxon-name-part-type="species" reg="proximus">proximus</tp:taxon-name-part></tp:taxon-name></italic> (Cameron) and <italic><tp:taxon-name><tp:taxon-name-part taxon-name-part-type="genus" reg="Bolitogyrus">B.</tp:taxon-name-part> <tp:taxon-name-part taxon-name-part-type="species" reg="rufipennis">rufipennis</tp:taxon-name-part></tp:taxon-name></italic> (Cameron) (<bold>D</bold>).</p></caption><graphic xmlns:xlink="http://www.w3.org/1999/xlink" xlink:href="zookeys-664-001-g019.jpg" position="float" orientation="portrait" xlink:type="simple" id="oo_128831.jpg"/></fig><fig id="F4" position="float" orientation="portrait"><label>Figure 4.</label><caption><p>Antenna: <italic><tp:taxon-name><tp:taxon-name-part taxon-name-part-type="genus" reg="Bolitogyrus">Bolitogyrus</tp:taxon-name-part> <tp:taxon-name-part taxon-name-part-type="species" reg="electus">electus</tp:taxon-name-part></tp:taxon-name></italic> Smetana &amp; Zheng (<bold>A</bold>) and <italic><tp:taxon-name><tp:taxon-name-part taxon-name-part-type="genus" reg="Bolitogyrus">B.</tp:taxon-name-part> <tp:taxon-name-part taxon-name-part-type="species" reg="confusus">confusus</tp:taxon-name-part></tp:taxon-name></italic> Brunke (<bold>B</bold>). Posterior angle of pronotum: <italic><tp:taxon-name><tp:taxon-name-part taxon-name-part-type="genus" reg="Bolitogyrus">B.</tp:taxon-name-part> <tp:taxon-name-part taxon-name-part-type="species" reg="caesareus">caesareus</tp:taxon-name-part></tp:taxon-name></italic> (Bernhauer) (<bold>C</bold>) and <italic><tp:taxon-name><tp:taxon-name-part taxon-name-part-type="genus" reg="Bolitogyrus">B.</tp:taxon-name-part> <tp:taxon-name-part taxon-name-part-type="species" reg="elegans">elegans</tp:taxon-name-part></tp:taxon-name></italic> (Cameron) (<bold>D</bold>). Elytra: <italic><tp:taxon-name><tp:taxon-name-part taxon-name-part-type="genus" reg="Bolitogyrus">B.</tp:taxon-name-part> <tp:taxon-name-part taxon-name-part-type="species" reg="elegans">elegans</tp:taxon-name-part></tp:taxon-name></italic> (<bold>E</bold>), <italic><tp:taxon-name><tp:taxon-name-part taxon-name-part-type="genus" reg="Bolitogyrus">B.</tp:taxon-name-part> <tp:taxon-name-part taxon-name-part-type="species" reg="smetanai">smetanai</tp:taxon-name-part></tp:taxon-name></italic> Brunke (<bold>F</bold>), <italic><tp:taxon-name><tp:taxon-name-part taxon-name-part-type="genus" reg="Bolitogyrus">B.</tp:taxon-name-part> <tp:taxon-name-part taxon-name-part-type="species" reg="tigris">tigris</tp:taxon-name-part></tp:taxon-name></italic> Brunke (<bold>G</bold>) and <italic><tp:taxon-name><tp:taxon-name-part taxon-name-part-type="genus" reg="Bolitogyrus">B.</tp:taxon-name-part> <tp:taxon-name-part taxon-name-part-type="species" reg="luteus">luteus</tp:taxon-name-part></tp:taxon-name></italic> (<bold>H</bold>). Dorsal head: <italic><tp:taxon-name><tp:taxon-name-part taxon-name-part-type="genus" reg="Bolitogyrus">B.</tp:taxon-name-part> <tp:taxon-name-part taxon-name-part-type="species" reg="luteus">luteus</tp:taxon-name-part></tp:taxon-name></italic> (<bold>I</bold>). Scale bars: 0.5 mm (<bold>A–C, E–I</bold>), 1 mm (<bold>D</bold>).</p></caption><graphic xmlns:xlink="http://www.w3.org/1999/xlink" xlink:href="zookeys-664-001-g004.jpg" position="float" orientation="portrait" xlink:type="simple" id="oo_128816.jpg"/></fig></tp:treatment-sec></tp:taxon-treatment>
