# Supplementary material for: A revision of the Oriental species of Bolitogyrus Chevrolat (Coleoptera, Staphylinidae, Staphylininae)
Source: Zookeys. 2017 Mar 29;(664):1–97. doi: 10.3897/zookeys.664.11881 (PMC5523158; doi:10.3897/zookeys.664.11881)
Supplement: XML Treatment for Bolitogyrus flavus [file zookeys.664.11881-treatment31.xml]

<!DOCTYPE tp:taxon-treatment
  PUBLIC "-//TaxonX//DTD Taxonomic Treatment Publishing DTD v0 20100105//EN" "tax-treatment-NSO.dtd">
<tp:taxon-treatment xmlns:tp="http://www.plazi.org/taxpub"><tp:treatment-meta><kwd-group><label>Taxon classification</label><kwd><named-content xmlns:xlink="http://www.w3.org/1999/xlink" content-type="kingdom">Animalia</named-content></kwd><kwd><named-content xmlns:xlink="http://www.w3.org/1999/xlink" content-type="order">Coleoptera</named-content></kwd><kwd><named-content xmlns:xlink="http://www.w3.org/1999/xlink" content-type="family">Staphylinidae</named-content></kwd></kwd-group><mixed-citation publication-type="journal"><person-group><name><surname>Brunke</surname><given-names>Adam J.</given-names></name></person-group><article-title>A revision of the Oriental species of <italic><tp:taxon-name><tp:taxon-name-part taxon-name-part-type="genus" reg="Bolitogyrus">Bolitogyrus</tp:taxon-name-part></tp:taxon-name></italic> Chevrolat (<tp:taxon-name><tp:taxon-name-part taxon-name-part-type="order">Coleoptera</tp:taxon-name-part></tp:taxon-name>, <tp:taxon-name><tp:taxon-name-part taxon-name-part-type="family">Staphylinidae</tp:taxon-name-part></tp:taxon-name>, <tp:taxon-name><tp:taxon-name-part taxon-name-part-type="subfamily">Staphylininae</tp:taxon-name-part></tp:taxon-name>)</article-title><source>Zookeys</source><day>29</day><month>3</month><year>2017</year><volume>2017</volume><issue>664</issue><fpage>1</fpage><lpage>97</lpage><pub-id pub-id-type="doi">10.3897/zookeys.664.11881</pub-id></mixed-citation></tp:treatment-meta><tp:nomenclature><tp:taxon-name>
              <tp:taxon-name-part taxon-name-part-type="genus" reg="Bolitogyrus">Bolitogyrus</tp:taxon-name-part>
              <tp:taxon-name-part taxon-name-part-type="species" reg="flavus">flavus</tp:taxon-name-part>
            </tp:taxon-name><tp:taxon-authority>Yuan et al., 2007</tp:taxon-authority><xref ref-type="fig" rid="F2">Figs 2C</xref><xref ref-type="fig" rid="F6">, 6C</xref><xref ref-type="fig" rid="F6">, 6F</xref><xref ref-type="fig" rid="F7">, 7B</xref><xref ref-type="fig" rid="F13">, 13L–O</xref><xref ref-type="fig" rid="F22">, 22A</xref><tp:nomenclature-citation-list><tp:nomenclature-citation><tp:taxon-name>
                  <tp:taxon-name-part taxon-name-part-type="genus" reg="Bolitogyrus">Bolitogyrus</tp:taxon-name-part> <tp:taxon-name-part taxon-name-part-type="species" reg="flavus">flavus</tp:taxon-name-part></tp:taxon-name><comment>Yuan et al., 2007: 148.</comment></tp:nomenclature-citation></tp:nomenclature-citation-list></tp:nomenclature><tp:treatment-sec sec-type="type locality" id="SECID0EKLGK"><title>Type locality.</title><p>Manfei, Nabanhe Reserve, Xishuangbanna, Yunnan, China.</p></tp:treatment-sec><tp:treatment-sec sec-type="type material" id="SECID0EPLGK"><title>Type material.</title><p>
              <italic><tp:taxon-name><tp:taxon-name-part taxon-name-part-type="genus" reg="Bolitogyrus">Bolitogyrus</tp:taxon-name-part> <tp:taxon-name-part taxon-name-part-type="species" reg="flavus">flavus</tp:taxon-name-part></tp:taxon-name></italic> Yuan et al., 2007.</p><p>
              <bold>Holotype</bold> (♂, <abbrev xmlns:xlink="http://www.w3.org/1999/xlink" content-type="institution" xlink:title="Shanghai Normal University, Shanghai, China" id="ABBRID0EEMGK" xlink:type="simple">SNUC</abbrev>): Manfei, Nabanhe N.R., Jinghong City, Yunnan Prov., 9.I.2004, Li-Zhen Li &amp; Liang Tang leg. [printed] / “[HOLOTYPE] <tp:taxon-name><tp:taxon-name-part taxon-name-part-type="genus" reg="Bolitogyrus">Bolitogyrus</tp:taxon-name-part> <tp:taxon-name-part taxon-name-part-type="species" reg="flavus">flavus</tp:taxon-name-part></tp:taxon-name>, Yuan, Zhao, Li &amp; Hayashi, 2007, SHNU Collections” [red label] / AJB0000417 [identifier label].</p></tp:treatment-sec><tp:treatment-sec sec-type="material" id="SECID0ETMGK"><title>Other material.</title><p>
              <bold>CAMBODIA</bold>: <italic>Siem Reap</italic>: Angkor, Preah Khan temple, Malaise trap, 2.V.2006, leg. Oul Yothin, 1 ♂, AJB0000589 (<named-content xmlns:xlink="http://www.w3.org/1999/xlink" content-type="dwc:institutional_code" xlink:type="simple">IRSNB</named-content>). <bold>LAOS</bold>: <italic>Bolikhamsai</italic>: Lak Sao, Rd. no. 8, 500 m, 25–27.X.2003, S. Kurbatov, 1 ♂, AJB0000418 (NHMB); <italic>Khammouane</italic>: Ban Khounkham (Khun Kham) (Nahin), <named-content xmlns:xlink="http://www.w3.org/1999/xlink" content-type="dwc:verbatimCoordinates" xlink:type="simple"><named-content content-type="geo-json" specific-use="{&#34;type&#34;:&#34;Point&#34;,&#34;coordinates&#34;:[104.514000,18.217000]}" id="NCID0ELNGK" xlink:type="simple">18.217 104.514</named-content></named-content>, 300 m, on tree fungi, disturbed primary rainforest, 3–5.VI.2008, A. Solodovnikov and J. Pedersen, 1 ♀, AJB0000554 (<named-content xmlns:xlink="http://www.w3.org/1999/xlink" content-type="dwc:institutional_code" xlink:type="simple">ZMUC</named-content>); Ban Khoun Ngeun, <named-content xmlns:xlink="http://www.w3.org/1999/xlink" content-type="dwc:verbatimCoordinates" xlink:type="simple"><named-content content-type="geo-json" specific-use="{&#34;type&#34;:&#34;Point&#34;,&#34;coordinates&#34;:[104.481000,18.117000]}" id="NCID0EYNGK" xlink:type="simple">18.117 104.481</named-content></named-content>, 200 m, 24–29.IV.2001, C.L. Pesa, 1 ♂, AJB0000555 (<abbrev xmlns:xlink="http://www.w3.org/1999/xlink" content-type="institution" xlink:title="Personal collection of Y. Shibata, Tokyo, Japan" id="ABBRID0E4NGK" xlink:type="simple">cShi</abbrev>), 1 ♀, AJB0000564 (NHMB); Nakai (environs of), route no. 8, <named-content xmlns:xlink="http://www.w3.org/1999/xlink" content-type="dwc:verbatimCoordinates" xlink:type="simple"><named-content content-type="geo-json" specific-use="{&#34;type&#34;:&#34;Point&#34;,&#34;coordinates&#34;:[105.139000,17.569000]}" id="NCID0EFOGK" xlink:type="simple">17.569 105.139</named-content></named-content>, 560 m, 4–8.V.1995, E. Jendek &amp; O. Sausa, 1 ♀, AJB0000565 (<abbrev xmlns:xlink="http://www.w3.org/1999/xlink" content-type="institution" xlink:title="Personal collection of Y. Shibata, Tokyo, Japan" id="ABBRID0EKOGK" xlink:type="simple">cShi</abbrev>). <italic>Louangphabang</italic>: Thong Khang, 750 m [should be 650 m], <named-content xmlns:xlink="http://www.w3.org/1999/xlink" content-type="dwc:verbatimCoordinates" xlink:type="simple"><named-content content-type="geo-json" specific-use="{&#34;type&#34;:&#34;Point&#34;,&#34;coordinates&#34;:[101.966000,19.585000]}" id="NCID0EUOGK" xlink:type="simple">19.585 101.966</named-content></named-content>, 11–21.V.2002, J. Chalupek, 1 ♀, AJB0000566 (<abbrev xmlns:xlink="http://www.w3.org/1999/xlink" content-type="institution" xlink:title="Personal collection of Y. Shibata, Tokyo, Japan" id="ABBRID0EZOGK" xlink:type="simple">cShi</abbrev>).</p><p>
              <bold>MYANMAR</bold>: <italic>Kayin State</italic>: Kawkareik, V.1887, Fea, 1 ♂, AJB0000560 (<named-content xmlns:xlink="http://www.w3.org/1999/xlink" content-type="dwc:institutional_code" xlink:type="simple">IRSNB</named-content>); <italic>Shan State</italic>: Shweudaung Wildlife Sanct., <named-content xmlns:xlink="http://www.w3.org/1999/xlink" content-type="dwc:verbatimCoordinates" xlink:type="simple"><named-content content-type="geo-json" specific-use="{&#34;type&#34;:&#34;Point&#34;,&#34;coordinates&#34;:[96.225000,23.085000]}" id="NCID0EOPGK" xlink:type="simple">23.085 96.225</named-content></named-content>, ca. 360 m, FIT, 1-15.VIII.2002, M. Hlaing &amp; A. Moe, 1 ♂, AJB0000563 (<named-content xmlns:xlink="http://www.w3.org/1999/xlink" content-type="dwc:institutional_code" xlink:type="simple">NMW</named-content>).</p><p>
              <bold>THAILAND</bold>: <italic>Chiang Mai</italic>: Doi Suthep, 1000 m, on waterlogged wood in stream, 1979, G. de Rougemont, 1 ♂, AJB0000550 (<abbrev xmlns:xlink="http://www.w3.org/1999/xlink" content-type="institution" xlink:title="Personal collection of G. de Rougemont, London, U.K." id="ABBRID0E5PGK" xlink:type="simple">cRou</abbrev>); Chiang Dao, 5-10.VII.1997, M. Klicha, 1 ♂, AJB0000558 (<named-content xmlns:xlink="http://www.w3.org/1999/xlink" content-type="dwc:institutional_code" xlink:type="simple">NMW</named-content>); Chiang Dao, 26.X.2010, G. de Rougemont, 1 ♂, AJB0000562; Mae Rim, 3-4.VII.1997, M. Klicha, 1 ♂, AJB0000557 (<named-content xmlns:xlink="http://www.w3.org/1999/xlink" content-type="dwc:institutional_code" xlink:type="simple">NMW</named-content>); <italic>Kanchanaburi</italic> Thong Pha Phum district, 30.VI-2.VII.1999, M. Klicha, 1 ♀, AJB0000556 (<named-content xmlns:xlink="http://www.w3.org/1999/xlink" content-type="dwc:institutional_code" xlink:type="simple">NMW</named-content>); <italic>Ranong</italic>: Ranong, Doherty, 1 ♀, AJB0000552 (<named-content xmlns:xlink="http://www.w3.org/1999/xlink" content-type="dwc:institutional_code" xlink:type="simple">BMNH</named-content>); <italic>Yala</italic>: Gunung Cang dun [=village], Betong, 25.III-22.IV.1993, Horak and Strnad, 1 ♂, AJB0000559 (<named-content xmlns:xlink="http://www.w3.org/1999/xlink" content-type="dwc:institutional_code" xlink:type="simple">NMW</named-content>).</p><p>
              <bold>VIETNAM</bold>: <italic>Hoa Bihn</italic>: Hoa Binh, 1980, Clermont, 1 ♀, AJB0000553 (<named-content xmlns:xlink="http://www.w3.org/1999/xlink" content-type="dwc:institutional_code" xlink:type="simple">FMNH</named-content>); <italic>Nghe An</italic>: Phuc Son, Fruhstorfer, N.-Dec., 1 ♀, AJB0000561 (<named-content xmlns:xlink="http://www.w3.org/1999/xlink" content-type="dwc:institutional_code" xlink:type="simple">FMNH</named-content>); <italic>Tuyen Quang</italic>: Son Duong [translated from Cyrillic], 300 m, 23.III.1962, Kabakov, 1 ♀, AJB0000551 (<named-content xmlns:xlink="http://www.w3.org/1999/xlink" content-type="dwc:institutional_code" xlink:type="simple">ZIN</named-content>).</p></tp:treatment-sec><tp:treatment-sec sec-type="diagnosis" id="SECID0E2RGK"><title>Diagnosis.</title><p>This species may be recognized by the following: head entirely dark; pronotum widest in posterior third; elytra partly dark, base of elytra with broad pale area composed entirely of pale, raised yellow marking extending onto epipleuron (Fig. <xref ref-type="fig" rid="F2">2C</xref>, <xref ref-type="fig" rid="F6">6C</xref>); elytra with punctures along sutural area (Fig. <xref ref-type="fig" rid="F6">6C</xref>); paramere not constricted apically (Fig. <xref ref-type="fig" rid="F13">13L</xref>); female tergite VIII with wide triangular emargination (Fig. <xref ref-type="fig" rid="F7">7B</xref>).</p></tp:treatment-sec><tp:treatment-sec sec-type="redescription" id="SECID0EVSGK"><title>Redescription.</title><p>Measurements ♂ (n = 5): <abbrev xmlns:xlink="http://www.w3.org/1999/xlink" xlink:title="Head Width, the greatest width, including the eyes" id="ABBRID0E2SGK" xlink:type="simple">HW</abbrev>/<abbrev xmlns:xlink="http://www.w3.org/1999/xlink" xlink:title="Head Length, at middle, from the anterior margin of frons to the nuchal ridge" id="ABBRID0E6SGK" xlink:type="simple">HL</abbrev> 1.31–1.38; <abbrev xmlns:xlink="http://www.w3.org/1999/xlink" xlink:title="ronotum Width, greatest width" id="ABBRID0EDTGK" xlink:type="simple">PW</abbrev>/<abbrev xmlns:xlink="http://www.w3.org/1999/xlink" xlink:title="Pronotum Length, at middle" id="ABBRID0EHTGK" xlink:type="simple">PL</abbrev> 1.31–1.39; EW/ <abbrev xmlns:xlink="http://www.w3.org/1999/xlink" xlink:title="Elytral Length, greatest length taken from level of the anterior most large, lateral macroseta to apex of elytra" id="ABBRID0ELTGK" xlink:type="simple">EL</abbrev> 1.19–1.28; <abbrev xmlns:xlink="http://www.w3.org/1999/xlink" xlink:title="Sutural Length, length of elytral suture" id="ABBRID0EPTGK" xlink:type="simple">ESut</abbrev>/<abbrev xmlns:xlink="http://www.w3.org/1999/xlink" xlink:title="Pronotum Length, at middle" id="ABBRID0ETTGK" xlink:type="simple">PL</abbrev> 0.75–0.81; <abbrev xmlns:xlink="http://www.w3.org/1999/xlink" xlink:title="ronotum Width, greatest width" id="ABBRID0EXTGK" xlink:type="simple">PW</abbrev>/<abbrev xmlns:xlink="http://www.w3.org/1999/xlink" xlink:title="Head Width, the greatest width, including the eyes" id="ABBRID0E2TGK" xlink:type="simple">HW</abbrev> 1.04–1.08; forebody length 4.6–4.7 mm.</p><p>Measurements ♀ (n = 5): <abbrev xmlns:xlink="http://www.w3.org/1999/xlink" xlink:title="Head Width, the greatest width, including the eyes" id="ABBRID0EBUGK" xlink:type="simple">HW</abbrev>/<abbrev xmlns:xlink="http://www.w3.org/1999/xlink" xlink:title="Head Length, at middle, from the anterior margin of frons to the nuchal ridge" id="ABBRID0EFUGK" xlink:type="simple">HL</abbrev> 1.33–1.39; <abbrev xmlns:xlink="http://www.w3.org/1999/xlink" xlink:title="ronotum Width, greatest width" id="ABBRID0EJUGK" xlink:type="simple">PW</abbrev>/<abbrev xmlns:xlink="http://www.w3.org/1999/xlink" xlink:title="Pronotum Length, at middle" id="ABBRID0ENUGK" xlink:type="simple">PL</abbrev> 1.29–1.38; EW/ <abbrev xmlns:xlink="http://www.w3.org/1999/xlink" xlink:title="Elytral Length, greatest length taken from level of the anterior most large, lateral macroseta to apex of elytra" id="ABBRID0ERUGK" xlink:type="simple">EL</abbrev> 1.18–1.25; <abbrev xmlns:xlink="http://www.w3.org/1999/xlink" xlink:title="Sutural Length, length of elytral suture" id="ABBRID0EVUGK" xlink:type="simple">ESut</abbrev>/<abbrev xmlns:xlink="http://www.w3.org/1999/xlink" xlink:title="Pronotum Length, at middle" id="ABBRID0EZUGK" xlink:type="simple">PL</abbrev> 0.74–0.80; <abbrev xmlns:xlink="http://www.w3.org/1999/xlink" xlink:title="ronotum Width, greatest width" id="ABBRID0E4UGK" xlink:type="simple">PW</abbrev>/<abbrev xmlns:xlink="http://www.w3.org/1999/xlink" xlink:title="Head Width, the greatest width, including the eyes" id="ABBRID0EBVGK" xlink:type="simple">HW</abbrev> 1.06–1.07; forebody length 4.2–4.9 mm.</p><p>Similar to <italic><tp:taxon-name><tp:taxon-name-part taxon-name-part-type="genus" reg="Bolitogyrus">B.</tp:taxon-name-part> <tp:taxon-name-part taxon-name-part-type="species" reg="vulneratus">vulneratus</tp:taxon-name-part></tp:taxon-name></italic> and differing only in the following: elytra with broad basal area composed entirely of raised yellow marking, pale area variable, as large spot extending to apical two-thirds (Fig. <xref ref-type="fig" rid="F6">6C</xref>) to extended to almost entire disc and leaving only apical angles dark (Fig. <xref ref-type="fig" rid="F2">2C</xref>); dark markings on femoral apices slightly larger on some specimens but never including dorsal face; head less transverse; antennomeres 7-10 distinctly transverse (Fig. <xref ref-type="fig" rid="F6">6F</xref>); pronotum more transverse; abdominal tergite VI not or only narrowly impunctate at middle; median lobe in lateral view with basal teeth formed as wide, toothed ridge (Fig. <xref ref-type="fig" rid="F13">13N</xref>); median lobe in parameral view with basal teeth barely visible, apical portion elongate and expanded, then suddenly constricted to acuminate and narrow apex (Fig. <xref ref-type="fig" rid="F13">13M</xref>); paramere elongate spoon-shaped (Fig. <xref ref-type="fig" rid="F13">13L</xref>), peg setae arranged in wide marginal group, convergent basally (Fig. <xref ref-type="fig" rid="F13">13O</xref>).</p></tp:treatment-sec><tp:treatment-sec sec-type="distribution" id="SECID0EOWGK"><title>Distribution.</title><p>Figure <xref ref-type="fig" rid="F22">22A</xref>. <italic><tp:taxon-name><tp:taxon-name-part taxon-name-part-type="genus" reg="Bolitogyrus">Bolitogyrus</tp:taxon-name-part> <tp:taxon-name-part taxon-name-part-type="species" reg="flavus">flavus</tp:taxon-name-part></tp:taxon-name></italic> is widely distributed over the mainland of the southeast Oriental region.</p></tp:treatment-sec><tp:treatment-sec sec-type="Bionomics" id="SECID0EDXGK"><title>Bionomics.</title><p>As far as known, <italic><tp:taxon-name><tp:taxon-name-part taxon-name-part-type="genus" reg="Bolitogyrus">B.</tp:taxon-name-part> <tp:taxon-name-part taxon-name-part-type="species" reg="flavus">flavus</tp:taxon-name-part></tp:taxon-name></italic> is a lowland to lower montane species and does not occur above 1000 m. Specimens have been collected in all months except February and September. <italic><tp:taxon-name><tp:taxon-name-part taxon-name-part-type="genus" reg="Bolitogyrus">Bolitogyrus</tp:taxon-name-part> <tp:taxon-name-part taxon-name-part-type="species" reg="flavus">flavus</tp:taxon-name-part></tp:taxon-name></italic> has been collected from fungi and rotten wood.</p></tp:treatment-sec><tp:treatment-sec sec-type="comments" id="SECID0E6XGK"><title>Comments.</title><p>
              <italic><tp:taxon-name><tp:taxon-name-part taxon-name-part-type="genus" reg="Bolitogyrus">Bolitogyrus</tp:taxon-name-part> <tp:taxon-name-part taxon-name-part-type="species" reg="flavus">flavus</tp:taxon-name-part></tp:taxon-name></italic> is the most commonly collected species of the genus in the Oriental region. Several single females could extend its range even further but may actually represent other related species.</p></tp:treatment-sec><tp:treatment-sec><!--Section generated to contain objects referenced in tp:taxon-treatment.--><fig id="F2" position="float" orientation="portrait"><label>Figure 2.</label><caption><p>Dorsal habitus of <italic><tp:taxon-name><tp:taxon-name-part taxon-name-part-type="genus" reg="Bolitogyrus">Bolitogyrus</tp:taxon-name-part> <tp:taxon-name-part taxon-name-part-type="species" reg="sepilok">sepilok</tp:taxon-name-part></tp:taxon-name></italic> Brunke (<bold>A</bold>), <italic><tp:taxon-name><tp:taxon-name-part taxon-name-part-type="genus" reg="Bolitogyrus">B.</tp:taxon-name-part> <tp:taxon-name-part taxon-name-part-type="species" reg="schillhammeri">schillhammeri</tp:taxon-name-part></tp:taxon-name></italic> Brunke (<bold>B</bold>), <italic><tp:taxon-name><tp:taxon-name-part taxon-name-part-type="genus" reg="Bolitogyrus">B.</tp:taxon-name-part> <tp:taxon-name-part taxon-name-part-type="species" reg="flavus">flavus</tp:taxon-name-part></tp:taxon-name></italic> Yuan et al. (<bold>C</bold>), <italic><tp:taxon-name><tp:taxon-name-part taxon-name-part-type="genus" reg="Bolitogyrus">B.</tp:taxon-name-part> <tp:taxon-name-part taxon-name-part-type="species" reg="fukiensis">fukiensis</tp:taxon-name-part></tp:taxon-name></italic> (Scheerpeltz) (<bold>D</bold>), <italic><tp:taxon-name><tp:taxon-name-part taxon-name-part-type="genus" reg="Bolitogyrus">B.</tp:taxon-name-part> <tp:taxon-name-part taxon-name-part-type="species" reg="solodovnikovi">solodovnikovi</tp:taxon-name-part></tp:taxon-name></italic> Brunke (<bold>E</bold>), <italic><tp:taxon-name><tp:taxon-name-part taxon-name-part-type="genus" reg="Bolitogyrus">B.</tp:taxon-name-part> <tp:taxon-name-part taxon-name-part-type="species" reg="smetanai">smetanai</tp:taxon-name-part></tp:taxon-name></italic> Brunke (<bold>F</bold>), <italic><tp:taxon-name><tp:taxon-name-part taxon-name-part-type="genus" reg="Bolitogyrus">B.</tp:taxon-name-part> <tp:taxon-name-part taxon-name-part-type="species" reg="elegans">elegans</tp:taxon-name-part></tp:taxon-name></italic> (Cameron) (<bold>G</bold>), male <italic><tp:taxon-name><tp:taxon-name-part taxon-name-part-type="genus" reg="Bolitogyrus">B.</tp:taxon-name-part> <tp:taxon-name-part taxon-name-part-type="species" reg="signatus">signatus</tp:taxon-name-part></tp:taxon-name></italic> (Cameron) (<bold>H</bold>) and female <italic><tp:taxon-name><tp:taxon-name-part taxon-name-part-type="genus" reg="Bolitogyrus">B.</tp:taxon-name-part> <tp:taxon-name-part taxon-name-part-type="species" reg="signatus">signatus</tp:taxon-name-part></tp:taxon-name></italic> (<bold>I</bold>). Scale bars: 2 mm.</p></caption><graphic xmlns:xlink="http://www.w3.org/1999/xlink" xlink:href="zookeys-664-001-g002.jpg" position="float" orientation="portrait" xlink:type="simple" id="oo_128814.jpg"/></fig><fig id="F6" position="float" orientation="portrait"><label>Figure 6.</label><caption><p>Elytra: <italic><tp:taxon-name><tp:taxon-name-part taxon-name-part-type="genus" reg="Bolitogyrus">Bolitogyrus</tp:taxon-name-part> <tp:taxon-name-part taxon-name-part-type="species" reg="taiwanensis">taiwanensis</tp:taxon-name-part></tp:taxon-name></italic> (Hayashi) (<bold>A</bold>), <italic><tp:taxon-name><tp:taxon-name-part taxon-name-part-type="genus" reg="Bolitogyrus">B.</tp:taxon-name-part> <tp:taxon-name-part taxon-name-part-type="species" reg="fukiensis">fukiensis</tp:taxon-name-part></tp:taxon-name></italic> (Scheerpeltz) (<bold>B</bold>), <italic><tp:taxon-name><tp:taxon-name-part taxon-name-part-type="genus" reg="Bolitogyrus">B.</tp:taxon-name-part> <tp:taxon-name-part taxon-name-part-type="species" reg="flavus">flavus</tp:taxon-name-part></tp:taxon-name></italic> Yuan et al. (<bold>C</bold>) and <italic><tp:taxon-name><tp:taxon-name-part taxon-name-part-type="genus" reg="Bolitogyrus">B.</tp:taxon-name-part> <tp:taxon-name-part taxon-name-part-type="species" reg="rougemonti">rougemonti</tp:taxon-name-part></tp:taxon-name></italic> Brunke (<bold>D</bold>). Antenna: <italic><tp:taxon-name><tp:taxon-name-part taxon-name-part-type="genus" reg="Bolitogyrus">B.</tp:taxon-name-part> <tp:taxon-name-part taxon-name-part-type="species" reg="taiwanensis">taiwanensis</tp:taxon-name-part></tp:taxon-name></italic> (<bold>E</bold>) and <italic><tp:taxon-name><tp:taxon-name-part taxon-name-part-type="genus" reg="Bolitogyrus">B.</tp:taxon-name-part> <tp:taxon-name-part taxon-name-part-type="species" reg="flavus">flavus</tp:taxon-name-part></tp:taxon-name></italic> (<bold>F</bold>). Scale bars: 0.5 mm.</p></caption><graphic xmlns:xlink="http://www.w3.org/1999/xlink" xlink:href="zookeys-664-001-g006.jpg" position="float" orientation="portrait" xlink:type="simple" id="oo_128818.jpg"/></fig><fig id="F7" position="float" orientation="portrait"><label>Figure 7.</label><caption><p>Female abdominal apex: <italic><tp:taxon-name><tp:taxon-name-part taxon-name-part-type="genus" reg="Bolitogyrus">B.</tp:taxon-name-part> <tp:taxon-name-part taxon-name-part-type="species" reg="schillhammeri">schillhammeri</tp:taxon-name-part></tp:taxon-name></italic> Brunke (<bold>A</bold>) and <italic><tp:taxon-name><tp:taxon-name-part taxon-name-part-type="genus" reg="Bolitogyrus">B.</tp:taxon-name-part> <tp:taxon-name-part taxon-name-part-type="species" reg="flavus">flavus</tp:taxon-name-part></tp:taxon-name></italic> (<bold>B</bold>). Lateral view of elytron: <italic><tp:taxon-name><tp:taxon-name-part taxon-name-part-type="genus" reg="Bolitogyrus">B.</tp:taxon-name-part> <tp:taxon-name-part taxon-name-part-type="species" reg="mulayitensis">mulayitensis</tp:taxon-name-part></tp:taxon-name></italic> Brunke (<bold>C</bold>). Antenna: <italic><tp:taxon-name><tp:taxon-name-part taxon-name-part-type="genus" reg="Bolitogyrus">Bolitogyrus</tp:taxon-name-part> <tp:taxon-name-part taxon-name-part-type="species" reg="mulayitensis">mulayitensis</tp:taxon-name-part></tp:taxon-name></italic> Brunke (<bold>D</bold>) and <italic><tp:taxon-name><tp:taxon-name-part taxon-name-part-type="genus" reg="Bolitogyrus">B.</tp:taxon-name-part> <tp:taxon-name-part taxon-name-part-type="species" reg="feai">feai</tp:taxon-name-part></tp:taxon-name></italic> Brunke (<bold>E</bold>). Scale bars: 0.5 mm.</p></caption><graphic xmlns:xlink="http://www.w3.org/1999/xlink" xlink:href="zookeys-664-001-g007.jpg" position="float" orientation="portrait" xlink:type="simple" id="oo_128819.jpg"/></fig><fig id="F13" position="float" orientation="portrait"><label>Figure 13.</label><caption><p>
              <italic><tp:taxon-name><tp:taxon-name-part taxon-name-part-type="genus" reg="Bolitogyrus">Bolitogyrus</tp:taxon-name-part> <tp:taxon-name-part taxon-name-part-type="species" reg="luteus">luteus</tp:taxon-name-part></tp:taxon-name></italic> Brunke (<bold>A–D</bold>), <italic><tp:taxon-name><tp:taxon-name-part taxon-name-part-type="genus" reg="Bolitogyrus">B.</tp:taxon-name-part> <tp:taxon-name-part taxon-name-part-type="species" reg="sepilok">sepilok</tp:taxon-name-part></tp:taxon-name></italic> Brunke (<bold>E–G</bold>), <italic><tp:taxon-name><tp:taxon-name-part taxon-name-part-type="genus" reg="Bolitogyrus">B.</tp:taxon-name-part> <tp:taxon-name-part taxon-name-part-type="species" reg="vulneratus">vulneratus</tp:taxon-name-part></tp:taxon-name></italic> (Fauvel) (<bold>H–K</bold>) and <italic><tp:taxon-name><tp:taxon-name-part taxon-name-part-type="genus" reg="Bolitogyrus">B.</tp:taxon-name-part> <tp:taxon-name-part taxon-name-part-type="species" reg="flavus">flavus</tp:taxon-name-part></tp:taxon-name></italic> Yuan et al. (<bold>L–O</bold>). Aedeagus in parameral view (<bold>A, E, H, L</bold>), apex of median lobe in parameral view (<bold>B, I, M</bold>), median lobe in lateral view (<bold>C, F, J, N</bold>), peg setae of paramere (<bold>D, G, K, O</bold>). Scale bars: 0.5 mm.</p></caption><graphic xmlns:xlink="http://www.w3.org/1999/xlink" xlink:href="zookeys-664-001-g013.jpg" position="float" orientation="portrait" xlink:type="simple" id="oo_128825.jpg"/></fig><fig id="F22" position="float" orientation="portrait"><label>Figure 22.</label><caption><p>Distribution of: <italic><tp:taxon-name><tp:taxon-name-part taxon-name-part-type="genus" reg="Bolitogyrus">Bolitogyrus</tp:taxon-name-part> <tp:taxon-name-part taxon-name-part-type="species" reg="flavus">flavus</tp:taxon-name-part></tp:taxon-name></italic> Yuan et al., <italic><tp:taxon-name><tp:taxon-name-part taxon-name-part-type="genus" reg="Bolitogyrus">B.</tp:taxon-name-part> <tp:taxon-name-part taxon-name-part-type="species" reg="tumidus">tumidus</tp:taxon-name-part></tp:taxon-name></italic> Brunke, and <italic><tp:taxon-name><tp:taxon-name-part taxon-name-part-type="genus" reg="Bolitogyrus">B.</tp:taxon-name-part> <tp:taxon-name-part taxon-name-part-type="species" reg="vulneratus">vulneratus</tp:taxon-name-part></tp:taxon-name></italic> (Fauvel) (<bold>A</bold>); <italic><tp:taxon-name><tp:taxon-name-part taxon-name-part-type="genus" reg="Bolitogyrus">B.</tp:taxon-name-part> <tp:taxon-name-part taxon-name-part-type="species" reg="hainanensis">hainanensis</tp:taxon-name-part></tp:taxon-name></italic> Cai et al., <italic><tp:taxon-name><tp:taxon-name-part taxon-name-part-type="genus" reg="Bolitogyrus">B.</tp:taxon-name-part> <tp:taxon-name-part taxon-name-part-type="species" reg="loculus">loculus</tp:taxon-name-part></tp:taxon-name></italic> Cai et al., <italic><tp:taxon-name><tp:taxon-name-part taxon-name-part-type="genus" reg="Bolitogyrus">B.</tp:taxon-name-part> <tp:taxon-name-part taxon-name-part-type="species" reg="pecki">pecki</tp:taxon-name-part></tp:taxon-name></italic> Brunke and <italic><tp:taxon-name><tp:taxon-name-part taxon-name-part-type="genus" reg="Bolitogyrus">B.</tp:taxon-name-part> <tp:taxon-name-part taxon-name-part-type="species" reg="smetanai">smetanai</tp:taxon-name-part></tp:taxon-name></italic> Brunke (<bold>B</bold>).</p></caption><graphic xmlns:xlink="http://www.w3.org/1999/xlink" xlink:href="zookeys-664-001-g022.jpg" position="float" orientation="portrait" xlink:type="simple" id="oo_128834.jpg"/></fig></tp:treatment-sec></tp:taxon-treatment>
