# Supplementary material for: A revision of the Oriental species of Bolitogyrus Chevrolat (Coleoptera, Staphylinidae, Staphylininae)
Source: Zookeys. 2017 Mar 29;(664):1–97. doi: 10.3897/zookeys.664.11881 (PMC5523158; doi:10.3897/zookeys.664.11881)
Supplement: XML Treatment for Bolitogyrus rufomaculatus [file zookeys.664.11881-treatment32.xml]

<!DOCTYPE tp:taxon-treatment
  PUBLIC "-//TaxonX//DTD Taxonomic Treatment Publishing DTD v0 20100105//EN" "tax-treatment-NSO.dtd">
<tp:taxon-treatment xmlns:tp="http://www.plazi.org/taxpub"><tp:treatment-meta><kwd-group><label>Taxon classification</label><kwd><named-content xmlns:xlink="http://www.w3.org/1999/xlink" content-type="kingdom">Animalia</named-content></kwd><kwd><named-content xmlns:xlink="http://www.w3.org/1999/xlink" content-type="order">Coleoptera</named-content></kwd><kwd><named-content xmlns:xlink="http://www.w3.org/1999/xlink" content-type="family">Staphylinidae</named-content></kwd></kwd-group><mixed-citation publication-type="journal"><person-group><name><surname>Brunke</surname><given-names>Adam J.</given-names></name></person-group><article-title>A revision of the Oriental species of <italic><tp:taxon-name><tp:taxon-name-part taxon-name-part-type="genus" reg="Bolitogyrus">Bolitogyrus</tp:taxon-name-part></tp:taxon-name></italic> Chevrolat (<tp:taxon-name><tp:taxon-name-part taxon-name-part-type="order">Coleoptera</tp:taxon-name-part></tp:taxon-name>, <tp:taxon-name><tp:taxon-name-part taxon-name-part-type="family">Staphylinidae</tp:taxon-name-part></tp:taxon-name>, <tp:taxon-name><tp:taxon-name-part taxon-name-part-type="subfamily">Staphylininae</tp:taxon-name-part></tp:taxon-name>)</article-title><source>Zookeys</source><day>29</day><month>3</month><year>2017</year><volume>2017</volume><issue>664</issue><fpage>1</fpage><lpage>97</lpage><pub-id pub-id-type="doi">10.3897/zookeys.664.11881</pub-id></mixed-citation></tp:treatment-meta><tp:nomenclature><tp:taxon-name>
              <tp:taxon-name-part taxon-name-part-type="genus" reg="Bolitogyrus">Bolitogyrus</tp:taxon-name-part>
              <tp:taxon-name-part taxon-name-part-type="species" reg="rufomaculatus">rufomaculatus</tp:taxon-name-part>
            </tp:taxon-name><tp:taxon-authority>(Shibata, 1979)</tp:taxon-authority><xref ref-type="fig" rid="F15">Figs 15D–E</xref><xref ref-type="fig" rid="F15">, 15G</xref><xref ref-type="fig" rid="F21">, 21D (map)</xref><!--PageBreak--><tp:nomenclature-citation-list><tp:nomenclature-citation><tp:taxon-name>
                  <tp:taxon-name-part taxon-name-part-type="genus" reg="Cyrtothorax">Cyrtothorax</tp:taxon-name-part> <tp:taxon-name-part taxon-name-part-type="species" reg="rufomaculatus">rufomaculatus</tp:taxon-name-part></tp:taxon-name><comment>Shibata, 1979: 26.</comment></tp:nomenclature-citation><tp:nomenclature-citation><tp:taxon-name>
                  <tp:taxon-name-part taxon-name-part-type="genus" reg="Bolitogyrus">Bolitogyrus</tp:taxon-name-part> <tp:taxon-name-part taxon-name-part-type="species" reg="rufomaculatus">rufomaculatus</tp:taxon-name-part></tp:taxon-name><comment>: <xref ref-type="bibr" rid="B18">Smetana 1995</xref>.</comment></tp:nomenclature-citation></tp:nomenclature-citation-list></tp:nomenclature><tp:treatment-sec sec-type="type locality" id="SECID0EA2GK"><title>Type locality.</title><p>Near Lushan, Nantou County, Taiwan.</p></tp:treatment-sec><tp:treatment-sec sec-type="type material" id="SECID0EF2GK"><title>Type material.</title><p>
              <italic><tp:taxon-name><tp:taxon-name-part taxon-name-part-type="genus" reg="Cyrtothorax">Cyrtothorax</tp:taxon-name-part> <tp:taxon-name-part taxon-name-part-type="species" reg="rufomaculatus">rufomaculatus</tp:taxon-name-part></tp:taxon-name></italic> Shibata, 1979.</p><!--PageBreak--><p>
              <bold>Paratypes</bold> (♂, ♀, <abbrev xmlns:xlink="http://www.w3.org/1999/xlink" content-type="institution" xlink:title="Personal collection of Y. Shibata, Tokyo, Japan" id="ABBRID0E22GK" xlink:type="simple">cShi</abbrev>): Taiwan: Kaohsiung Hsien [now Kaohsiung City County], near Luikuei [=Liugui], July 31<sup>st</sup> 1976, Y. Shibata legt., 1 ♂ AJB0000432, 1 ♀ AJB0000433.</p></tp:treatment-sec><tp:treatment-sec sec-type="material" id="SECID0EC3GK"><title>Other material.</title><p>
              <bold>TAIWAN</bold>: ‘Formosa’, S. Sauter, 1 ♀, AJB0000580 (<named-content xmlns:xlink="http://www.w3.org/1999/xlink" content-type="dwc:institutional_code" xlink:type="simple">ZMHB</named-content>); <italic>Chiayi</italic>: Alishan National Scenic Area, road 18, to Youth Activity Centre, 2000 m, fern litter, 8.I.2009, S. Vit, 1 ♀, AJB0000549 (<named-content xmlns:xlink="http://www.w3.org/1999/xlink" content-type="dwc:institutional_code" xlink:type="simple">BMNH</named-content>); Chashan, County road 129, km 33.5, 400 m, forest litter, 13.IV.2009, Viter, 1 ♂, AJB0000539 (<abbrev xmlns:xlink="http://www.w3.org/1999/xlink" content-type="institution" xlink:title="Personal collection of V. Assing, Hannover, Germany" id="ABBRID0EW3GK" xlink:type="simple">cAss</abbrev>); <italic>Kaohsiung City</italic>: Hozan [=Fengshan], III.1910, S. Sauter, 1 ♂, AJB0000548 (<named-content xmlns:xlink="http://www.w3.org/1999/xlink" content-type="dwc:institutional_code" xlink:type="simple">ZMHB</named-content>); <italic>Nantou</italic>: Huisun Forest Area, <named-content xmlns:xlink="http://www.w3.org/1999/xlink" content-type="dwc:verbatimCoordinates" xlink:type="simple"><named-content content-type="geo-json" specific-use="{&#34;type&#34;:&#34;Point&#34;,&#34;coordinates&#34;:[120.998000,24.075000]}" id="NCID0EH4GK" xlink:type="simple">24.075 120.998</named-content></named-content>, 6.IV.2014, D. Huang (photo record); Lianhuachi, 16.VII.1973, Y. Kiyoyama, 1 ♀, AJB0000546 (<abbrev xmlns:xlink="http://www.w3.org/1999/xlink" content-type="institution" xlink:title="Personal collection of Y. Hayashi, Kawanishi City, Japan" id="ABBRID0EM4GK" xlink:type="simple">cHay</abbrev>). Nanshanchi, 9.IV.1974, S. Takeda, 1 ♀, AJB0000541 (<abbrev xmlns:xlink="http://www.w3.org/1999/xlink" content-type="institution" xlink:title="Personal collection of Y. Hayashi, Kawanishi City, Japan" id="ABBRID0ER4GK" xlink:type="simple">cHay</abbrev>); same except, 17.IV.1974, 2 ♀, AJB0000542 (<abbrev xmlns:xlink="http://www.w3.org/1999/xlink" content-type="institution" xlink:title="Personal collection of Y. Hayashi, Kawanishi City, Japan" id="ABBRID0EW4GK" xlink:type="simple">cHay</abbrev>), AJB0000543 (<abbrev xmlns:xlink="http://www.w3.org/1999/xlink" content-type="institution" xlink:title="Shanghai Normal University, Shanghai, China" id="ABBRID0E24GK" xlink:type="simple">SNUC</abbrev>); same except, 8.V.1978, K. Ando, 1 ♂, AJB0000544 (<abbrev xmlns:xlink="http://www.w3.org/1999/xlink" content-type="institution" xlink:title="Shanghai Normal University, Shanghai, China" id="ABBRID0EA5GK" xlink:type="simple">SNUC</abbrev>); same except, 3.V.1971, Y. Hayashi, 1 ♀, AJB0000545 (<abbrev xmlns:xlink="http://www.w3.org/1999/xlink" content-type="institution" xlink:title="Personal collection of Y. Hayashi, Kawanishi City, Japan" id="ABBRID0EF5GK" xlink:type="simple">cHay</abbrev>); same except, 28.VII.1970, T. Kobayashi, 1 ♂, AJB0000547 (<abbrev xmlns:xlink="http://www.w3.org/1999/xlink" content-type="institution" xlink:title="Personal collection of Y. Hayashi, Kawanishi City, Japan" id="ABBRID0EK5GK" xlink:type="simple">cHay</abbrev>); <italic>New Taipei City</italic>: Fuhosho [=Wucheng], Sauter, 1 ♀, AJB0000540 (<named-content xmlns:xlink="http://www.w3.org/1999/xlink" content-type="dwc:institutional_code" xlink:type="simple">NMW</named-content>).</p></tp:treatment-sec><tp:treatment-sec sec-type="diagnosis" id="SECID0EW5GK"><title>Diagnosis.</title><p>This species may be recognized by the following: head entirely dark; pronotum widest in posterior third; elytra partly dark, discal markings of elytra extending onto epipleuron, not forming v-shape, medial and lateral markings of different sizes and never entirely fused (Fig. <xref ref-type="fig" rid="F5">5G</xref>); median lobe in lateral view projected ventrad, with hooked apex and without distinct expansion, basal teeth appearing at or near ventral face (Fig. <xref ref-type="fig" rid="F15">15E</xref>); median lobe in parameral view with apex acuminate (Fig. <xref ref-type="fig" rid="F15">15D</xref>); paramere slightly to distinctly longer than median lobe and at most, as wide as median lobe in parameral view (Fig. <xref ref-type="fig" rid="F15">15D–E</xref>).</p></tp:treatment-sec><tp:treatment-sec sec-type="redescription" id="SECID0EM6GK"><title>Redescription.</title><p>Measurements ♂ (n = 5): <abbrev xmlns:xlink="http://www.w3.org/1999/xlink" xlink:title="Head Width, the greatest width, including the eyes" id="ABBRID0ES6GK" xlink:type="simple">HW</abbrev>/<abbrev xmlns:xlink="http://www.w3.org/1999/xlink" xlink:title="Head Length, at middle, from the anterior margin of frons to the nuchal ridge" id="ABBRID0EW6GK" xlink:type="simple">HL</abbrev> 1.39–1.44; <abbrev xmlns:xlink="http://www.w3.org/1999/xlink" xlink:title="ronotum Width, greatest width" id="ABBRID0E16GK" xlink:type="simple">PW</abbrev>/<abbrev xmlns:xlink="http://www.w3.org/1999/xlink" xlink:title="Pronotum Length, at middle" id="ABBRID0E56GK" xlink:type="simple">PL</abbrev> 1.33–1.37; EW/ <abbrev xmlns:xlink="http://www.w3.org/1999/xlink" xlink:title="Elytral Length, greatest length taken from level of the anterior most large, lateral macroseta to apex of elytra" id="ABBRID0ECAHK" xlink:type="simple">EL</abbrev> 1.19–1.26; <abbrev xmlns:xlink="http://www.w3.org/1999/xlink" xlink:title="Sutural Length, length of elytral suture" id="ABBRID0EGAHK" xlink:type="simple">ESut</abbrev>/<abbrev xmlns:xlink="http://www.w3.org/1999/xlink" xlink:title="Pronotum Length, at middle" id="ABBRID0EKAHK" xlink:type="simple">PL</abbrev> 0.85–0.89; <abbrev xmlns:xlink="http://www.w3.org/1999/xlink" xlink:title="ronotum Width, greatest width" id="ABBRID0EOAHK" xlink:type="simple">PW</abbrev>/<abbrev xmlns:xlink="http://www.w3.org/1999/xlink" xlink:title="Head Width, the greatest width, including the eyes" id="ABBRID0ESAHK" xlink:type="simple">HW</abbrev> 1.04–1.07; forebody length 4.3–4.7 mm.</p><p>Measurements ♀ (n = 5): <abbrev xmlns:xlink="http://www.w3.org/1999/xlink" xlink:title="Head Width, the greatest width, including the eyes" id="ABBRID0EYAHK" xlink:type="simple">HW</abbrev>/<abbrev xmlns:xlink="http://www.w3.org/1999/xlink" xlink:title="Head Length, at middle, from the anterior margin of frons to the nuchal ridge" id="ABBRID0E3AHK" xlink:type="simple">HL</abbrev> 1.34–1.44; <abbrev xmlns:xlink="http://www.w3.org/1999/xlink" xlink:title="ronotum Width, greatest width" id="ABBRID0EABHK" xlink:type="simple">PW</abbrev>/<abbrev xmlns:xlink="http://www.w3.org/1999/xlink" xlink:title="Pronotum Length, at middle" id="ABBRID0EEBHK" xlink:type="simple">PL</abbrev> 1.35–1.45; EW/ <abbrev xmlns:xlink="http://www.w3.org/1999/xlink" xlink:title="Elytral Length, greatest length taken from level of the anterior most large, lateral macroseta to apex of elytra" id="ABBRID0EIBHK" xlink:type="simple">EL</abbrev> 1.19–1.24; <abbrev xmlns:xlink="http://www.w3.org/1999/xlink" xlink:title="Sutural Length, length of elytral suture" id="ABBRID0EMBHK" xlink:type="simple">ESut</abbrev>/<abbrev xmlns:xlink="http://www.w3.org/1999/xlink" xlink:title="Pronotum Length, at middle" id="ABBRID0EQBHK" xlink:type="simple">PL</abbrev> 0.82–0.89; <abbrev xmlns:xlink="http://www.w3.org/1999/xlink" xlink:title="ronotum Width, greatest width" id="ABBRID0EUBHK" xlink:type="simple">PW</abbrev>/<abbrev xmlns:xlink="http://www.w3.org/1999/xlink" xlink:title="Head Width, the greatest width, including the eyes" id="ABBRID0EYBHK" xlink:type="simple">HW</abbrev> 1.04–1.09; forebody length 4.5–5.0 mm.</p><p>Similar to <italic><tp:taxon-name><tp:taxon-name-part taxon-name-part-type="genus" reg="Bolitogyrus">B.</tp:taxon-name-part> <tp:taxon-name-part taxon-name-part-type="species" reg="vulneratus">vulneratus</tp:taxon-name-part></tp:taxon-name></italic> and differing only in the following: females sometimes with small basal area of forecoxae dark; head slightly less transverse, frontal impression more weakly impressed; antennomeres less transverse, 7 slightly, 8-10 distinctly transverse, 10 asymmetrical and longer than 9; pronotum more transverse; suture longer relative to pronotum at middle; forebody slightly longer; pronotal disc slightly more micropunctate; median lobe in lateral view with basal teeth appearing at ventral face (Fig. <xref ref-type="fig" rid="F15">15E</xref>); median lobe in parameral view widened in apical fourth and then strongly narrowed to acuminate apex, basal teeth appearing mediad of lateral margin (Fig. <xref ref-type="fig" rid="F15">15D</xref>); paramere at widest point, no wider than median lobe, slightly to distinctly longer than median lobe, with longer, slightly to distinctly acuminate apical portion (Fig. <xref ref-type="fig" rid="F15">15D</xref>); peg setae arranged in clear medial and marginal groups, medial group extended basad of marginal group (Fig. <xref ref-type="fig" rid="F15">15G</xref>); male sternite VIII emargination very slight; female tergite VIII with narrower emargination, varying from moderately deep to deep U-shaped; female tergite X with apical projection raised and distinctly longer than wide.</p><!--PageBreak--></tp:treatment-sec><tp:treatment-sec sec-type="distribution" id="SECID0E1CHK"><title>Distribution.</title><p>Figure <xref ref-type="fig" rid="F21">21D</xref>. <italic><tp:taxon-name><tp:taxon-name-part taxon-name-part-type="genus" reg="Bolitogyrus">Bolitogyrus</tp:taxon-name-part> <tp:taxon-name-part taxon-name-part-type="species" reg="rufomaculatus">rufomaculatus</tp:taxon-name-part></tp:taxon-name></italic> is distributed broadly in Taiwan, in mountainous areas on the western half of the island.</p></tp:treatment-sec><tp:treatment-sec sec-type="Bionomics" id="SECID0EPDHK"><title>Bionomics.</title><p>Specimens have been collected in January, March-May and July, at elevations ranging from 400-2000 m. Some specimens have been sifted from litter.</p></tp:treatment-sec><tp:treatment-sec sec-type="comments" id="SECID0EUDHK"><title>Comments.</title><p>
              <italic><tp:taxon-name><tp:taxon-name-part taxon-name-part-type="genus" reg="Bolitogyrus">Bolitogyrus</tp:taxon-name-part> <tp:taxon-name-part taxon-name-part-type="species" reg="rufomaculatus">rufomaculatus</tp:taxon-name-part></tp:taxon-name></italic> may be allopatric with <italic><tp:taxon-name><tp:taxon-name-part taxon-name-part-type="genus" reg="Bolitogyrus">B.</tp:taxon-name-part> <tp:taxon-name-part taxon-name-part-type="species" reg="taiwanensis">taiwanensis</tp:taxon-name-part></tp:taxon-name></italic>, the only other species of the genus on Taiwan. These two species are easily distinguished using the color of the elytra and are not each other’s closest relatives. <italic><tp:taxon-name><tp:taxon-name-part taxon-name-part-type="genus" reg="Bolitogyrus">Bolitogyrus</tp:taxon-name-part> <tp:taxon-name-part taxon-name-part-type="species" reg="rufomaculatus">rufomaculatus</tp:taxon-name-part></tp:taxon-name></italic> is most similar to allopatric <italic><tp:taxon-name><tp:taxon-name-part taxon-name-part-type="genus" reg="Bolitogyrus">B.</tp:taxon-name-part> <tp:taxon-name-part taxon-name-part-type="species" reg="depressus">depressus</tp:taxon-name-part></tp:taxon-name></italic> (mainland China) but lacks the expansion of the median lobe in lateral view, has a basal tooth on the median lobe, and the paramere is longer than the median lobe.</p></tp:treatment-sec><tp:treatment-sec><!--Section generated to contain objects referenced in tp:taxon-treatment.--><fig id="F15" position="float" orientation="portrait"><label>Figure 15.</label><caption><p>
              <italic><tp:taxon-name><tp:taxon-name-part taxon-name-part-type="genus" reg="Bolitogyrus">Bolitogyrus</tp:taxon-name-part> <tp:taxon-name-part taxon-name-part-type="species" reg="concavus">concavus</tp:taxon-name-part></tp:taxon-name></italic> Brunke (<bold>A–C</bold>), <italic><tp:taxon-name><tp:taxon-name-part taxon-name-part-type="genus" reg="Bolitogyrus">B.</tp:taxon-name-part> <tp:taxon-name-part taxon-name-part-type="species" reg="rufomaculatus">rufomaculatus</tp:taxon-name-part></tp:taxon-name></italic> (Shibata) (<bold>D, E, G</bold>), <italic><tp:taxon-name><tp:taxon-name-part taxon-name-part-type="genus" reg="Bolitogyrus">B.</tp:taxon-name-part> <tp:taxon-name-part taxon-name-part-type="species" reg="depressus">depressus</tp:taxon-name-part></tp:taxon-name></italic> Cai et al. (<bold>F</bold>), <italic><tp:taxon-name><tp:taxon-name-part taxon-name-part-type="genus" reg="Bolitogyrus">B.</tp:taxon-name-part> <tp:taxon-name-part taxon-name-part-type="species" reg="taiwanensis">taiwanensis</tp:taxon-name-part></tp:taxon-name></italic> (Hayashi) (<bold>G–I</bold>) and <italic><tp:taxon-name><tp:taxon-name-part taxon-name-part-type="genus" reg="Bolitogyrus">B.</tp:taxon-name-part> <tp:taxon-name-part taxon-name-part-type="species" reg="tumidus">tumidus</tp:taxon-name-part></tp:taxon-name></italic> Brunke (<bold>J–L</bold>). Aedeagus in parameral view (<bold>A, D, G, J</bold>), aedeagus in lateral view showing expansion of the paramere (arrow) (<bold>B</bold>), apex of aedeagus in lateral view (<bold>E, F, H, K</bold>), peg setae of paramere (<bold>C, G, I, L</bold>). Scale bar: 0.5 mm.</p></caption><graphic xmlns:xlink="http://www.w3.org/1999/xlink" xlink:href="zookeys-664-001-g015.jpg" position="float" orientation="portrait" xlink:type="simple" id="oo_128827.jpg"/></fig><fig id="F21" position="float" orientation="portrait"><label>Figure 21.</label><caption><p>Distribution of: <italic><tp:taxon-name><tp:taxon-name-part taxon-name-part-type="genus" reg="Bolitogyrus">Bolitogyrus</tp:taxon-name-part> <tp:taxon-name-part taxon-name-part-type="species" reg="feai">feai</tp:taxon-name-part></tp:taxon-name></italic> Brunke, <italic><tp:taxon-name><tp:taxon-name-part taxon-name-part-type="genus" reg="Bolitogyrus">B.</tp:taxon-name-part> <tp:taxon-name-part taxon-name-part-type="species" reg="luteus">luteus</tp:taxon-name-part></tp:taxon-name></italic> Brunke, <italic><tp:taxon-name><tp:taxon-name-part taxon-name-part-type="genus" reg="Bolitogyrus">B.</tp:taxon-name-part> <tp:taxon-name-part taxon-name-part-type="species" reg="mulayitensis">mulayitensis</tp:taxon-name-part></tp:taxon-name></italic> Brunke, <italic><tp:taxon-name><tp:taxon-name-part taxon-name-part-type="genus" reg="Bolitogyrus">B.</tp:taxon-name-part> <tp:taxon-name-part taxon-name-part-type="species" reg="pictus">pictus</tp:taxon-name-part></tp:taxon-name></italic> Smetana &amp; Zheng, and <italic><tp:taxon-name><tp:taxon-name-part taxon-name-part-type="genus" reg="Bolitogyrus">B.</tp:taxon-name-part> <tp:taxon-name-part taxon-name-part-type="species" reg="solodovnikovi">solodovnikovi</tp:taxon-name-part></tp:taxon-name></italic> Brunke (<bold>A</bold>); <italic><tp:taxon-name><tp:taxon-name-part taxon-name-part-type="genus" reg="Bolitogyrus">B.</tp:taxon-name-part> <tp:taxon-name-part taxon-name-part-type="species" reg="profundus">profundus</tp:taxon-name-part></tp:taxon-name></italic> Cai et al., <italic><tp:taxon-name><tp:taxon-name-part taxon-name-part-type="genus" reg="Bolitogyrus">B.</tp:taxon-name-part> <tp:taxon-name-part taxon-name-part-type="species" reg="rougemonti">rougemonti</tp:taxon-name-part></tp:taxon-name></italic> Brunke, and <italic><tp:taxon-name><tp:taxon-name-part taxon-name-part-type="genus" reg="Bolitogyrus">B.</tp:taxon-name-part> <tp:taxon-name-part taxon-name-part-type="species" reg="schillhammeri">schillhammeri</tp:taxon-name-part></tp:taxon-name></italic> Brunke (<bold>B</bold>); <italic><tp:taxon-name><tp:taxon-name-part taxon-name-part-type="genus" reg="Bolitogyrus">B.</tp:taxon-name-part> <tp:taxon-name-part taxon-name-part-type="species" reg="concavus">concavus</tp:taxon-name-part></tp:taxon-name></italic> Brunke and <italic><tp:taxon-name><tp:taxon-name-part taxon-name-part-type="genus" reg="Bolitogyrus">B.</tp:taxon-name-part> <tp:taxon-name-part taxon-name-part-type="species" reg="khasiensis">khasiensis</tp:taxon-name-part></tp:taxon-name></italic> Brunke (<bold>C</bold>); <italic><tp:taxon-name><tp:taxon-name-part taxon-name-part-type="genus" reg="Bolitogyrus">B.</tp:taxon-name-part> <tp:taxon-name-part taxon-name-part-type="species" reg="depressus">depressus</tp:taxon-name-part></tp:taxon-name></italic> Cai et al., <italic><tp:taxon-name><tp:taxon-name-part taxon-name-part-type="genus" reg="Bolitogyrus">B.</tp:taxon-name-part> <tp:taxon-name-part taxon-name-part-type="species" reg="fukiensis">fukiensis</tp:taxon-name-part></tp:taxon-name></italic> (Scheerpeltz), <italic><tp:taxon-name><tp:taxon-name-part taxon-name-part-type="genus" reg="Bolitogyrus">B.</tp:taxon-name-part> <tp:taxon-name-part taxon-name-part-type="species" reg="rufomaculatus">rufomaculatus</tp:taxon-name-part></tp:taxon-name></italic> (Shibata) and <italic><tp:taxon-name><tp:taxon-name-part taxon-name-part-type="genus" reg="Bolitogyrus">B.</tp:taxon-name-part> <tp:taxon-name-part taxon-name-part-type="species" reg="taiwanensis">taiwanensis</tp:taxon-name-part></tp:taxon-name></italic> (Hayashi) (<bold>D</bold>).</p></caption><graphic xmlns:xlink="http://www.w3.org/1999/xlink" xlink:href="zookeys-664-001-g021.jpg" position="float" orientation="portrait" xlink:type="simple" id="oo_128833.jpg"/></fig><fig id="F5" position="float" orientation="portrait"><label>Figure 5.</label><caption><p>Abdominal tergite III: <italic><tp:taxon-name><tp:taxon-name-part taxon-name-part-type="genus" reg="Bolitogyrus">Bolitogyrus</tp:taxon-name-part> <tp:taxon-name-part taxon-name-part-type="species" reg="sepilok">sepilok</tp:taxon-name-part></tp:taxon-name></italic> Brunke (<bold>A</bold>). Dorsal abdomen: <italic><tp:taxon-name><tp:taxon-name-part taxon-name-part-type="genus" reg="Bolitogyrus">B.</tp:taxon-name-part> <tp:taxon-name-part taxon-name-part-type="species" reg="elegantulus">elegantulus</tp:taxon-name-part></tp:taxon-name></italic> Yuan et al. (<bold>B</bold>) and <italic><tp:taxon-name><tp:taxon-name-part taxon-name-part-type="genus" reg="Bolitogyrus">B.</tp:taxon-name-part> <tp:taxon-name-part taxon-name-part-type="species" reg="carnifex">carnifex</tp:taxon-name-part></tp:taxon-name></italic> (Fauvel) (<bold>C</bold>). Anterior face of mid-femur: <italic><tp:taxon-name><tp:taxon-name-part taxon-name-part-type="genus" reg="Bolitogyrus">B.</tp:taxon-name-part> <tp:taxon-name-part taxon-name-part-type="species" reg="elegantulus">elegantulus</tp:taxon-name-part></tp:taxon-name></italic> (<bold>D</bold>) and <italic><tp:taxon-name><tp:taxon-name-part taxon-name-part-type="genus" reg="Bolitogyrus">B.</tp:taxon-name-part> <tp:taxon-name-part taxon-name-part-type="species" reg="phukhieo">phukhieo</tp:taxon-name-part></tp:taxon-name></italic> Brunke (<bold>E</bold>). Lateral view of elytron: <italic><tp:taxon-name><tp:taxon-name-part taxon-name-part-type="genus" reg="Bolitogyrus">B.</tp:taxon-name-part> <tp:taxon-name-part taxon-name-part-type="species" reg="ornatipennis">ornatipennis</tp:taxon-name-part></tp:taxon-name></italic> (Wendeler) (<bold>F</bold>), <italic><tp:taxon-name><tp:taxon-name-part taxon-name-part-type="genus" reg="Bolitogyrus">B.</tp:taxon-name-part> <tp:taxon-name-part taxon-name-part-type="species" reg="pictus">pictus</tp:taxon-name-part></tp:taxon-name></italic> Yuan et al. (<bold>G</bold>) and <italic><tp:taxon-name><tp:taxon-name-part taxon-name-part-type="genus" reg="Bolitogyrus">B.</tp:taxon-name-part> <tp:taxon-name-part taxon-name-part-type="species" reg="solodovnikovi">solodovnikovi</tp:taxon-name-part></tp:taxon-name></italic> Brunke (<bold>H</bold>). Scale bars: 0.25 mm (<bold>A</bold>), 0.5 mm (<bold>B–H</bold>).</p></caption><graphic xmlns:xlink="http://www.w3.org/1999/xlink" xlink:href="zookeys-664-001-g005.jpg" position="float" orientation="portrait" xlink:type="simple" id="oo_128817.jpg"/></fig></tp:treatment-sec><ref-list><ref id="B18"><mixed-citation xmlns:xlink="http://www.w3.org/1999/xlink" xlink:type="simple">
          <person-group><name name-style="western"><surname>Smetana</surname><given-names>A</given-names></name></person-group> (<year>1995</year>) <article-title>Revision of the tribes <tp:taxon-name><tp:taxon-name-part taxon-name-part-type="tribe">Quediini</tp:taxon-name-part></tp:taxon-name> and <tp:taxon-name><tp:taxon-name-part taxon-name-part-type="tribe">Tanygnathinini</tp:taxon-name-part></tp:taxon-name>. Part III. Taiwan. (<tp:taxon-name><tp:taxon-name-part taxon-name-part-type="order">Coleoptera</tp:taxon-name-part></tp:taxon-name>: <tp:taxon-name><tp:taxon-name-part taxon-name-part-type="family">Staphylinidae</tp:taxon-name-part></tp:taxon-name>).</article-title> <source>National Museum of Natural Science – Special Publication No</source> <volume>6</volume>: <fpage>1</fpage>–<lpage>145</lpage>.</mixed-citation></ref></ref-list></tp:taxon-treatment>
