# Supplementary material for: A revision of the Oriental species of Bolitogyrus Chevrolat (Coleoptera, Staphylinidae, Staphylininae)
Source: Zookeys. 2017 Mar 29;(664):1–97. doi: 10.3897/zookeys.664.11881 (PMC5523158; doi:10.3897/zookeys.664.11881)
Supplement: XML Treatment for Bolitogyrus fukiensis [file zookeys.664.11881-treatment36.xml]

<!DOCTYPE tp:taxon-treatment
  PUBLIC "-//TaxonX//DTD Taxonomic Treatment Publishing DTD v0 20100105//EN" "tax-treatment-NSO.dtd">
<tp:taxon-treatment xmlns:tp="http://www.plazi.org/taxpub"><tp:treatment-meta><kwd-group><label>Taxon classification</label><kwd><named-content xmlns:xlink="http://www.w3.org/1999/xlink" content-type="kingdom">Animalia</named-content></kwd><kwd><named-content xmlns:xlink="http://www.w3.org/1999/xlink" content-type="order">Coleoptera</named-content></kwd><kwd><named-content xmlns:xlink="http://www.w3.org/1999/xlink" content-type="family">Staphylinidae</named-content></kwd></kwd-group><mixed-citation publication-type="journal"><person-group><name><surname>Brunke</surname><given-names>Adam J.</given-names></name></person-group><article-title>A revision of the Oriental species of <italic><tp:taxon-name><tp:taxon-name-part taxon-name-part-type="genus" reg="Bolitogyrus">Bolitogyrus</tp:taxon-name-part></tp:taxon-name></italic> Chevrolat (<tp:taxon-name><tp:taxon-name-part taxon-name-part-type="order">Coleoptera</tp:taxon-name-part></tp:taxon-name>, <tp:taxon-name><tp:taxon-name-part taxon-name-part-type="family">Staphylinidae</tp:taxon-name-part></tp:taxon-name>, <tp:taxon-name><tp:taxon-name-part taxon-name-part-type="subfamily">Staphylininae</tp:taxon-name-part></tp:taxon-name>)</article-title><source>Zookeys</source><day>29</day><month>3</month><year>2017</year><volume>2017</volume><issue>664</issue><fpage>1</fpage><lpage>97</lpage><pub-id pub-id-type="doi">10.3897/zookeys.664.11881</pub-id></mixed-citation></tp:treatment-meta><tp:nomenclature><tp:taxon-name>
              <tp:taxon-name-part taxon-name-part-type="genus" reg="Bolitogyrus">Bolitogyrus</tp:taxon-name-part>
              <tp:taxon-name-part taxon-name-part-type="species" reg="fukiensis">fukiensis</tp:taxon-name-part>
            </tp:taxon-name><tp:taxon-authority>(Scheerpeltz, 1974)</tp:taxon-authority><xref ref-type="fig" rid="F2">Figs 2D</xref><xref ref-type="fig" rid="F6">, 6B</xref><xref ref-type="fig" rid="F21">, 21D (map)</xref><!--PageBreak--><tp:nomenclature-citation-list><tp:nomenclature-citation><tp:taxon-name>
                  <tp:taxon-name-part taxon-name-part-type="genus" reg="Cyrtothorax">Cyrtothorax</tp:taxon-name-part> <tp:taxon-name-part taxon-name-part-type="species" reg="fukiensis">fukiensis</tp:taxon-name-part></tp:taxon-name><comment>Scheerpeltz, 1974: 183.</comment></tp:nomenclature-citation><tp:nomenclature-citation><tp:taxon-name>
                  <tp:taxon-name-part taxon-name-part-type="genus" reg="Bolitogyrus">Bolitogyrus</tp:taxon-name-part> <tp:taxon-name-part taxon-name-part-type="species" reg="fukiensis">fukiensis</tp:taxon-name-part></tp:taxon-name><comment>: <xref ref-type="bibr" rid="B20">Smetana and Zheng 2000a</xref>.</comment></tp:nomenclature-citation></tp:nomenclature-citation-list></tp:nomenclature><tp:treatment-sec sec-type="type locality" id="SECID0EK4HK"><title>Type locality.</title><p>Kuatun [=Gua Dun], Fujian, China.</p></tp:treatment-sec><tp:treatment-sec sec-type="type material" id="SECID0EP4HK"><title>Type material.</title><p>
              <italic><tp:taxon-name><tp:taxon-name-part taxon-name-part-type="genus" reg="Cyrtothorax">Cyrtothorax</tp:taxon-name-part> <tp:taxon-name-part taxon-name-part-type="species" reg="fukiensis">fukiensis</tp:taxon-name-part></tp:taxon-name></italic> <xref ref-type="bibr" rid="B15">Scheerpeltz 1974</xref>.</p><p>
              <bold>Holotype</bold> (♀, <named-content xmlns:xlink="http://www.w3.org/1999/xlink" content-type="dwc:institutional_code" xlink:type="simple">NMW</named-content>): ♂ [printed] / KUATUN, FUKIEN, China, 15.V.1946 (TSCHUNG SEN.) [printed] / <tp:taxon-name><tp:taxon-name-part taxon-name-part-type="genus" reg="Cyrtothorax">Cyrtothorax</tp:taxon-name-part> <tp:taxon-name-part taxon-name-part-type="species" reg="fukiensis">fukiensis</tp:taxon-name-part></tp:taxon-name> Scheerp. [written] / ex. coll. Scheerpeltz [printed] / HOLOTYPUS [red label] / TYPUS <tp:taxon-name><tp:taxon-name-part taxon-name-part-type="genus" reg="Cyrtothorax">Cyrtothorax</tp:taxon-name-part> <tp:taxon-name-part taxon-name-part-type="species" reg="fukiensis">fukiensis</tp:taxon-name-part></tp:taxon-name>, O. Scheerpeltz [red label] / <tp:taxon-name><tp:taxon-name-part taxon-name-part-type="species" reg="fukiensis">fukiensis</tp:taxon-name-part></tp:taxon-name> Scheerp. [orange label, written] / AJB0000419 [identifier label].</p><p>
              <bold>Paratype</bold> (♀, <named-content xmlns:xlink="http://www.w3.org/1999/xlink" content-type="dwc:institutional_code" xlink:type="simple">NMW</named-content>): same data as holotype except, 15.IV.1946, AJB0000567.</p></tp:treatment-sec><tp:treatment-sec sec-type="material" id="SECID0ET6HK"><title>Other material.</title><p>
              <bold>CHINA</bold>: <italic>Fujian</italic>: Gua Dun village, Wuyi Shan, 19.VI.1946, 1 ♀, AJB0000568 (<named-content xmlns:xlink="http://www.w3.org/1999/xlink" content-type="dwc:institutional_code" xlink:type="simple">NMW</named-content>); Ziyungdongshan, NW-slopes, 900-1100 m, <named-content xmlns:xlink="http://www.w3.org/1999/xlink" content-type="dwc:verbatimCoordinates" xlink:type="simple"><named-content content-type="geo-json" specific-use="{&#34;type&#34;:&#34;Point&#34;,&#34;coordinates&#34;:[117.333000,25.766000]}" id="NCID0EGAAM" xlink:type="simple">25.766 117.333</named-content></named-content>, 13-14.VII.2007, J. Turna, 3 ♀, AJB0000569, AJB0000570, AJB0000571 (<named-content xmlns:xlink="http://www.w3.org/1999/xlink" content-type="dwc:institutional_code" xlink:type="simple">NMW</named-content>).</p></tp:treatment-sec><tp:treatment-sec sec-type="diagnosis" id="SECID0EQAAM"><title>Diagnosis.</title><p>This species may be recognized by the following: head entirely dark; pronotum widest in posterior third; elytra partly dark, with broadly pale basal area composed of yellow raised marking and slightly darker non-raised area; antennomere 7 distinctly transverse; female tergite X with disc raised medioapically.</p></tp:treatment-sec><tp:treatment-sec sec-type="redescription" id="SECID0EVAAM"><title>Redescription.</title><p>Measurements ♀ (n = 5): <abbrev xmlns:xlink="http://www.w3.org/1999/xlink" xlink:title="Head Width, the greatest width, including the eyes" id="ABBRID0E2AAM" xlink:type="simple">HW</abbrev>/<abbrev xmlns:xlink="http://www.w3.org/1999/xlink" xlink:title="Head Length, at middle, from the anterior margin of frons to the nuchal ridge" id="ABBRID0E6AAM" xlink:type="simple">HL</abbrev> 1.32–1.38; <abbrev xmlns:xlink="http://www.w3.org/1999/xlink" xlink:title="ronotum Width, greatest width" id="ABBRID0EDBAM" xlink:type="simple">PW</abbrev>/<abbrev xmlns:xlink="http://www.w3.org/1999/xlink" xlink:title="Pronotum Length, at middle" id="ABBRID0EHBAM" xlink:type="simple">PL</abbrev> 1.28–1.33; EW/ <abbrev xmlns:xlink="http://www.w3.org/1999/xlink" xlink:title="Elytral Length, greatest length taken from level of the anterior most large, lateral macroseta to apex of elytra" id="ABBRID0ELBAM" xlink:type="simple">EL</abbrev> 1.15–1.19; <abbrev xmlns:xlink="http://www.w3.org/1999/xlink" xlink:title="Sutural Length, length of elytral suture" id="ABBRID0EPBAM" xlink:type="simple">ESut</abbrev>/<abbrev xmlns:xlink="http://www.w3.org/1999/xlink" xlink:title="Pronotum Length, at middle" id="ABBRID0ETBAM" xlink:type="simple">PL</abbrev> 0.83–0.85; <abbrev xmlns:xlink="http://www.w3.org/1999/xlink" xlink:title="ronotum Width, greatest width" id="ABBRID0EXBAM" xlink:type="simple">PW</abbrev>/<abbrev xmlns:xlink="http://www.w3.org/1999/xlink" xlink:title="Head Width, the greatest width, including the eyes" id="ABBRID0E2BAM" xlink:type="simple">HW</abbrev> 1.06–1.12; forebody length 4.9–5.2 mm.</p><p>Similar to <italic><tp:taxon-name><tp:taxon-name-part taxon-name-part-type="genus" reg="Bolitogyrus">B.</tp:taxon-name-part> <tp:taxon-name-part taxon-name-part-type="species" reg="vulneratus">vulneratus</tp:taxon-name-part></tp:taxon-name></italic> and differing only in the following: elytra with broad basal area composed of raised yellow marking and non-raised, slightly darker area (Fig. <xref ref-type="fig" rid="F6">6B</xref>); middle femur with small ventroapical area darkened; hind femur with dark apical marking slightly larger; head less transverse; elytral suture relatively longer than pronotum at middle; forebody slightly longer; male unknown; female with tergite VIII with emargination narrower, varying from moderately deep U-shape to minute triangular; female tergite X with apical projection distinctly longer than wide, disc distinctly raised at middle, top of raised area slightly depressed to flattened.</p></tp:treatment-sec><tp:treatment-sec sec-type="distribution" id="SECID0EQCAM"><title>Distribution.</title><p>Figure <xref ref-type="fig" rid="F21">21D</xref>. Known only from a small area in Fujian, China.</p></tp:treatment-sec><tp:treatment-sec sec-type="Bionomics" id="SECID0E1CAM"><title>Bionomics.</title><p>Specimens have been collected in April-July at elevations ranging from 900–1100 m.</p></tp:treatment-sec><tp:treatment-sec sec-type="comments" id="SECID0E6CAM"><title>Comments.</title><p>There have been concerns that this species was conspecific with <italic><tp:taxon-name><tp:taxon-name-part taxon-name-part-type="genus" reg="Bolitogyrus">B.</tp:taxon-name-part> <tp:taxon-name-part taxon-name-part-type="species" reg="taiwanensis">taiwanensis</tp:taxon-name-part></tp:taxon-name></italic> due to the lack of a described male specimen and similarities in coloration (<xref ref-type="bibr" rid="B20">Smetana and Zheng 2000a</xref>). These species are both treated as valid herein based on clear differences in antennae and in the structure of female tergite X. This is presently the only described Oriental species with unknown male characters.</p></tp:treatment-sec><tp:treatment-sec><!--Section generated to contain objects referenced in tp:taxon-treatment.--><fig id="F2" position="float" orientation="portrait"><label>Figure 2.</label><caption><p>Dorsal habitus of <italic><tp:taxon-name><tp:taxon-name-part taxon-name-part-type="genus" reg="Bolitogyrus">Bolitogyrus</tp:taxon-name-part> <tp:taxon-name-part taxon-name-part-type="species" reg="sepilok">sepilok</tp:taxon-name-part></tp:taxon-name></italic> Brunke (<bold>A</bold>), <italic><tp:taxon-name><tp:taxon-name-part taxon-name-part-type="genus" reg="Bolitogyrus">B.</tp:taxon-name-part> <tp:taxon-name-part taxon-name-part-type="species" reg="schillhammeri">schillhammeri</tp:taxon-name-part></tp:taxon-name></italic> Brunke (<bold>B</bold>), <italic><tp:taxon-name><tp:taxon-name-part taxon-name-part-type="genus" reg="Bolitogyrus">B.</tp:taxon-name-part> <tp:taxon-name-part taxon-name-part-type="species" reg="flavus">flavus</tp:taxon-name-part></tp:taxon-name></italic> Yuan et al. (<bold>C</bold>), <italic><tp:taxon-name><tp:taxon-name-part taxon-name-part-type="genus" reg="Bolitogyrus">B.</tp:taxon-name-part> <tp:taxon-name-part taxon-name-part-type="species" reg="fukiensis">fukiensis</tp:taxon-name-part></tp:taxon-name></italic> (Scheerpeltz) (<bold>D</bold>), <italic><tp:taxon-name><tp:taxon-name-part taxon-name-part-type="genus" reg="Bolitogyrus">B.</tp:taxon-name-part> <tp:taxon-name-part taxon-name-part-type="species" reg="solodovnikovi">solodovnikovi</tp:taxon-name-part></tp:taxon-name></italic> Brunke (<bold>E</bold>), <italic><tp:taxon-name><tp:taxon-name-part taxon-name-part-type="genus" reg="Bolitogyrus">B.</tp:taxon-name-part> <tp:taxon-name-part taxon-name-part-type="species" reg="smetanai">smetanai</tp:taxon-name-part></tp:taxon-name></italic> Brunke (<bold>F</bold>), <italic><tp:taxon-name><tp:taxon-name-part taxon-name-part-type="genus" reg="Bolitogyrus">B.</tp:taxon-name-part> <tp:taxon-name-part taxon-name-part-type="species" reg="elegans">elegans</tp:taxon-name-part></tp:taxon-name></italic> (Cameron) (<bold>G</bold>), male <italic><tp:taxon-name><tp:taxon-name-part taxon-name-part-type="genus" reg="Bolitogyrus">B.</tp:taxon-name-part> <tp:taxon-name-part taxon-name-part-type="species" reg="signatus">signatus</tp:taxon-name-part></tp:taxon-name></italic> (Cameron) (<bold>H</bold>) and female <italic><tp:taxon-name><tp:taxon-name-part taxon-name-part-type="genus" reg="Bolitogyrus">B.</tp:taxon-name-part> <tp:taxon-name-part taxon-name-part-type="species" reg="signatus">signatus</tp:taxon-name-part></tp:taxon-name></italic> (<bold>I</bold>). Scale bars: 2 mm.</p></caption><graphic xmlns:xlink="http://www.w3.org/1999/xlink" xlink:href="zookeys-664-001-g002.jpg" position="float" orientation="portrait" xlink:type="simple" id="oo_128814.jpg"/></fig><fig id="F6" position="float" orientation="portrait"><label>Figure 6.</label><caption><p>Elytra: <italic><tp:taxon-name><tp:taxon-name-part taxon-name-part-type="genus" reg="Bolitogyrus">Bolitogyrus</tp:taxon-name-part> <tp:taxon-name-part taxon-name-part-type="species" reg="taiwanensis">taiwanensis</tp:taxon-name-part></tp:taxon-name></italic> (Hayashi) (<bold>A</bold>), <italic><tp:taxon-name><tp:taxon-name-part taxon-name-part-type="genus" reg="Bolitogyrus">B.</tp:taxon-name-part> <tp:taxon-name-part taxon-name-part-type="species" reg="fukiensis">fukiensis</tp:taxon-name-part></tp:taxon-name></italic> (Scheerpeltz) (<bold>B</bold>), <italic><tp:taxon-name><tp:taxon-name-part taxon-name-part-type="genus" reg="Bolitogyrus">B.</tp:taxon-name-part> <tp:taxon-name-part taxon-name-part-type="species" reg="flavus">flavus</tp:taxon-name-part></tp:taxon-name></italic> Yuan et al. (<bold>C</bold>) and <italic><tp:taxon-name><tp:taxon-name-part taxon-name-part-type="genus" reg="Bolitogyrus">B.</tp:taxon-name-part> <tp:taxon-name-part taxon-name-part-type="species" reg="rougemonti">rougemonti</tp:taxon-name-part></tp:taxon-name></italic> Brunke (<bold>D</bold>). Antenna: <italic><tp:taxon-name><tp:taxon-name-part taxon-name-part-type="genus" reg="Bolitogyrus">B.</tp:taxon-name-part> <tp:taxon-name-part taxon-name-part-type="species" reg="taiwanensis">taiwanensis</tp:taxon-name-part></tp:taxon-name></italic> (<bold>E</bold>) and <italic><tp:taxon-name><tp:taxon-name-part taxon-name-part-type="genus" reg="Bolitogyrus">B.</tp:taxon-name-part> <tp:taxon-name-part taxon-name-part-type="species" reg="flavus">flavus</tp:taxon-name-part></tp:taxon-name></italic> (<bold>F</bold>). Scale bars: 0.5 mm.</p></caption><graphic xmlns:xlink="http://www.w3.org/1999/xlink" xlink:href="zookeys-664-001-g006.jpg" position="float" orientation="portrait" xlink:type="simple" id="oo_128818.jpg"/></fig><fig id="F21" position="float" orientation="portrait"><label>Figure 21.</label><caption><p>Distribution of: <italic><tp:taxon-name><tp:taxon-name-part taxon-name-part-type="genus" reg="Bolitogyrus">Bolitogyrus</tp:taxon-name-part> <tp:taxon-name-part taxon-name-part-type="species" reg="feai">feai</tp:taxon-name-part></tp:taxon-name></italic> Brunke, <italic><tp:taxon-name><tp:taxon-name-part taxon-name-part-type="genus" reg="Bolitogyrus">B.</tp:taxon-name-part> <tp:taxon-name-part taxon-name-part-type="species" reg="luteus">luteus</tp:taxon-name-part></tp:taxon-name></italic> Brunke, <italic><tp:taxon-name><tp:taxon-name-part taxon-name-part-type="genus" reg="Bolitogyrus">B.</tp:taxon-name-part> <tp:taxon-name-part taxon-name-part-type="species" reg="mulayitensis">mulayitensis</tp:taxon-name-part></tp:taxon-name></italic> Brunke, <italic><tp:taxon-name><tp:taxon-name-part taxon-name-part-type="genus" reg="Bolitogyrus">B.</tp:taxon-name-part> <tp:taxon-name-part taxon-name-part-type="species" reg="pictus">pictus</tp:taxon-name-part></tp:taxon-name></italic> Smetana &amp; Zheng, and <italic><tp:taxon-name><tp:taxon-name-part taxon-name-part-type="genus" reg="Bolitogyrus">B.</tp:taxon-name-part> <tp:taxon-name-part taxon-name-part-type="species" reg="solodovnikovi">solodovnikovi</tp:taxon-name-part></tp:taxon-name></italic> Brunke (<bold>A</bold>); <italic><tp:taxon-name><tp:taxon-name-part taxon-name-part-type="genus" reg="Bolitogyrus">B.</tp:taxon-name-part> <tp:taxon-name-part taxon-name-part-type="species" reg="profundus">profundus</tp:taxon-name-part></tp:taxon-name></italic> Cai et al., <italic><tp:taxon-name><tp:taxon-name-part taxon-name-part-type="genus" reg="Bolitogyrus">B.</tp:taxon-name-part> <tp:taxon-name-part taxon-name-part-type="species" reg="rougemonti">rougemonti</tp:taxon-name-part></tp:taxon-name></italic> Brunke, and <italic><tp:taxon-name><tp:taxon-name-part taxon-name-part-type="genus" reg="Bolitogyrus">B.</tp:taxon-name-part> <tp:taxon-name-part taxon-name-part-type="species" reg="schillhammeri">schillhammeri</tp:taxon-name-part></tp:taxon-name></italic> Brunke (<bold>B</bold>); <italic><tp:taxon-name><tp:taxon-name-part taxon-name-part-type="genus" reg="Bolitogyrus">B.</tp:taxon-name-part> <tp:taxon-name-part taxon-name-part-type="species" reg="concavus">concavus</tp:taxon-name-part></tp:taxon-name></italic> Brunke and <italic><tp:taxon-name><tp:taxon-name-part taxon-name-part-type="genus" reg="Bolitogyrus">B.</tp:taxon-name-part> <tp:taxon-name-part taxon-name-part-type="species" reg="khasiensis">khasiensis</tp:taxon-name-part></tp:taxon-name></italic> Brunke (<bold>C</bold>); <italic><tp:taxon-name><tp:taxon-name-part taxon-name-part-type="genus" reg="Bolitogyrus">B.</tp:taxon-name-part> <tp:taxon-name-part taxon-name-part-type="species" reg="depressus">depressus</tp:taxon-name-part></tp:taxon-name></italic> Cai et al., <italic><tp:taxon-name><tp:taxon-name-part taxon-name-part-type="genus" reg="Bolitogyrus">B.</tp:taxon-name-part> <tp:taxon-name-part taxon-name-part-type="species" reg="fukiensis">fukiensis</tp:taxon-name-part></tp:taxon-name></italic> (Scheerpeltz), <italic><tp:taxon-name><tp:taxon-name-part taxon-name-part-type="genus" reg="Bolitogyrus">B.</tp:taxon-name-part> <tp:taxon-name-part taxon-name-part-type="species" reg="rufomaculatus">rufomaculatus</tp:taxon-name-part></tp:taxon-name></italic> (Shibata) and <italic><tp:taxon-name><tp:taxon-name-part taxon-name-part-type="genus" reg="Bolitogyrus">B.</tp:taxon-name-part> <tp:taxon-name-part taxon-name-part-type="species" reg="taiwanensis">taiwanensis</tp:taxon-name-part></tp:taxon-name></italic> (Hayashi) (<bold>D</bold>).</p></caption><graphic xmlns:xlink="http://www.w3.org/1999/xlink" xlink:href="zookeys-664-001-g021.jpg" position="float" orientation="portrait" xlink:type="simple" id="oo_128833.jpg"/></fig></tp:treatment-sec><ref-list><ref id="B20"><mixed-citation xmlns:xlink="http://www.w3.org/1999/xlink" xlink:type="simple">
          <person-group><name name-style="western"><surname>Smetana</surname><given-names>A</given-names></name><name name-style="western"><surname>Zheng</surname><given-names>F</given-names></name></person-group> (<year>2000a</year>) <article-title>Contributions to the knowledge of the <tp:taxon-name><tp:taxon-name-part taxon-name-part-type="subtribe">Quediina</tp:taxon-name-part></tp:taxon-name> (<tp:taxon-name><tp:taxon-name-part taxon-name-part-type="order">Coleoptera</tp:taxon-name-part></tp:taxon-name>, <tp:taxon-name><tp:taxon-name-part taxon-name-part-type="family">Staphylinidae</tp:taxon-name-part></tp:taxon-name>, <tp:taxon-name><tp:taxon-name-part taxon-name-part-type="tribe">Staphylinini</tp:taxon-name-part></tp:taxon-name>) of China. Part 17. Genus <italic><tp:taxon-name><tp:taxon-name-part taxon-name-part-type="genus">Bolitogyrus</tp:taxon-name-part></tp:taxon-name></italic> Chevrolat, 1842. Section 1.</article-title> <source>Elytra</source> <volume>28</volume>: <fpage>55</fpage>–<lpage>64</lpage>.</mixed-citation></ref><ref id="B15"><mixed-citation xmlns:xlink="http://www.w3.org/1999/xlink" xlink:type="simple">
          <person-group><name name-style="western"><surname>Scheerpeltz</surname><given-names>O</given-names></name></person-group> (<year>1974</year>) <article-title>Studien an den Arten der Gattung <italic><tp:taxon-name><tp:taxon-name-part taxon-name-part-type="genus">Cyrtothorax</tp:taxon-name-part></tp:taxon-name></italic> Kraatz mit Beschreibung neuer Arten sowie einer Dichotomik aller bis heute bekannt gewordenen Arten dieser Gattung (<tp:taxon-name><tp:taxon-name-part taxon-name-part-type="order">Coleoptera</tp:taxon-name-part></tp:taxon-name>, Staphylinindae, <tp:taxon-name><tp:taxon-name-part taxon-name-part-type="subfamily">Staphylininae</tp:taxon-name-part></tp:taxon-name>, <tp:taxon-name><tp:taxon-name-part taxon-name-part-type="tribe">Quediini</tp:taxon-name-part></tp:taxon-name>).</article-title> <source>Reichenbachia</source> <volume>15</volume>: <fpage>175</fpage>–<lpage>192</lpage>.</mixed-citation></ref></ref-list></tp:taxon-treatment>
