# Supplementary material for: A revision of the Oriental species of Bolitogyrus Chevrolat (Coleoptera, Staphylinidae, Staphylininae)
Source: Zookeys. 2017 Mar 29;(664):1–97. doi: 10.3897/zookeys.664.11881 (PMC5523158; doi:10.3897/zookeys.664.11881)
Supplement: XML Treatment for Bolitogyrus feai [file zookeys.664.11881-treatment40.xml]

<!DOCTYPE tp:taxon-treatment
  PUBLIC "-//TaxonX//DTD Taxonomic Treatment Publishing DTD v0 20100105//EN" "tax-treatment-NSO.dtd">
<tp:taxon-treatment xmlns:tp="http://www.plazi.org/taxpub"><tp:treatment-meta><kwd-group><label>Taxon classification</label><kwd><named-content xmlns:xlink="http://www.w3.org/1999/xlink" content-type="kingdom">Animalia</named-content></kwd><kwd><named-content xmlns:xlink="http://www.w3.org/1999/xlink" content-type="order">Coleoptera</named-content></kwd><kwd><named-content xmlns:xlink="http://www.w3.org/1999/xlink" content-type="family">Staphylinidae</named-content></kwd></kwd-group><mixed-citation publication-type="journal"><person-group><name><surname>Brunke</surname><given-names>Adam J.</given-names></name></person-group><article-title>A revision of the Oriental species of <italic><tp:taxon-name><tp:taxon-name-part taxon-name-part-type="genus" reg="Bolitogyrus">Bolitogyrus</tp:taxon-name-part></tp:taxon-name></italic> Chevrolat (<tp:taxon-name><tp:taxon-name-part taxon-name-part-type="order">Coleoptera</tp:taxon-name-part></tp:taxon-name>, <tp:taxon-name><tp:taxon-name-part taxon-name-part-type="family">Staphylinidae</tp:taxon-name-part></tp:taxon-name>, <tp:taxon-name><tp:taxon-name-part taxon-name-part-type="subfamily">Staphylininae</tp:taxon-name-part></tp:taxon-name>)</article-title><source>Zookeys</source><day>29</day><month>3</month><year>2017</year><volume>2017</volume><issue>664</issue><fpage>1</fpage><lpage>97</lpage><pub-id pub-id-type="doi">10.3897/zookeys.664.11881</pub-id></mixed-citation></tp:treatment-meta><tp:nomenclature><tp:taxon-name>
              <tp:taxon-name-part taxon-name-part-type="genus" reg="Bolitogyrus">Bolitogyrus</tp:taxon-name-part>
              <tp:taxon-name-part taxon-name-part-type="species" reg="feai">feai</tp:taxon-name-part>
              <object-id xmlns:xlink="http://www.w3.org/1999/xlink" content-type="zoobank" xlink:type="simple">http://zoobank.org/88CEA0A4-F74B-49D4-A7C0-64843E93529A</object-id>
            </tp:taxon-name><tp:taxon-authority>Brunke</tp:taxon-authority><tp:taxon-status xmlns:xlink="http://www.w3.org/1999/xlink" xlink:type="simple">sp. n.</tp:taxon-status><xref ref-type="fig" rid="F7">Figs 7E</xref><xref ref-type="fig" rid="F16">, 16L–O</xref><xref ref-type="fig" rid="F21">, 21A (map)</xref></tp:nomenclature><tp:treatment-sec sec-type="type locality" id="SECID0EX3AM"><title>Type locality.</title><p>Karen Hills, Kayin State, Myanmar.</p></tp:treatment-sec><tp:treatment-sec sec-type="type material" id="SECID0E33AM"><title>Type material.</title><p>
              <bold>Holotype</bold> (♂, <named-content xmlns:xlink="http://www.w3.org/1999/xlink" content-type="dwc:institutional_code" xlink:type="simple">IRSNB</named-content>): Carin Cheba, 900–1100m, L. Fea, V XII-88 [printed] / Coll. et det. A. Fauvel, <tp:taxon-name><tp:taxon-name-part taxon-name-part-type="genus" reg="Cyrtothorax">Cyrtothorax</tp:taxon-name-part> <tp:taxon-name-part taxon-name-part-type="species" reg="vulneratus">vulneratus</tp:taxon-name-part></tp:taxon-name>, R.I.Sc.N.B. 17.479 [printed] / HOLOTYPE <italic><tp:taxon-name><tp:taxon-name-part taxon-name-part-type="genus" reg="Bolitogyrus">Bolitogyrus</tp:taxon-name-part> <tp:taxon-name-part taxon-name-part-type="species" reg="feai">feai</tp:taxon-name-part></tp:taxon-name></italic> Brunke, des. A. Brunke 2017 [red label] / AJB0000426 [identifier label].</p></tp:treatment-sec><tp:treatment-sec sec-type="diagnosis" id="SECID0E54AM"><title>Diagnosis.</title><p>This species may be recognized by the following: head entirely dark; pronotum widest in posterior third; elytra partly dark, discal markings of elytra extending onto epipleuron, forming v-shape (as in Fig. <xref ref-type="fig" rid="F2">2E</xref>); epipleuron entirely pale (as in Fig. <xref ref-type="fig" rid="F7">7C</xref>); antennomere 8-9 weakly transverse (Fig. <xref ref-type="fig" rid="F7">7E</xref>); frons with only vague traces of microsculpture.</p></tp:treatment-sec><tp:treatment-sec sec-type="description" id="SECID0EQ5AM"><title>Description.</title><p>Measurements ♂ (n = 1): <abbrev xmlns:xlink="http://www.w3.org/1999/xlink" xlink:title="Head Width, the greatest width, including the eyes" id="ABBRID0EW5AM" xlink:type="simple">HW</abbrev>/<abbrev xmlns:xlink="http://www.w3.org/1999/xlink" xlink:title="Head Length, at middle, from the anterior margin of frons to the nuchal ridge" id="ABBRID0E15AM" xlink:type="simple">HL</abbrev> 1.42; <abbrev xmlns:xlink="http://www.w3.org/1999/xlink" xlink:title="ronotum Width, greatest width" id="ABBRID0E55AM" xlink:type="simple">PW</abbrev>/<abbrev xmlns:xlink="http://www.w3.org/1999/xlink" xlink:title="Pronotum Length, at middle" id="ABBRID0EC6AM" xlink:type="simple">PL</abbrev> 1.33; EW/ <abbrev xmlns:xlink="http://www.w3.org/1999/xlink" xlink:title="Elytral Length, greatest length taken from level of the anterior most large, lateral macroseta to apex of elytra" id="ABBRID0EG6AM" xlink:type="simple">EL</abbrev> 1.22; <abbrev xmlns:xlink="http://www.w3.org/1999/xlink" xlink:title="Sutural Length, length of elytral suture" id="ABBRID0EK6AM" xlink:type="simple">ESut</abbrev>/<abbrev xmlns:xlink="http://www.w3.org/1999/xlink" xlink:title="Pronotum Length, at middle" id="ABBRID0EO6AM" xlink:type="simple">PL</abbrev> 0.86; <abbrev xmlns:xlink="http://www.w3.org/1999/xlink" xlink:title="ronotum Width, greatest width" id="ABBRID0ES6AM" xlink:type="simple">PW</abbrev>/<abbrev xmlns:xlink="http://www.w3.org/1999/xlink" xlink:title="Head Width, the greatest width, including the eyes" id="ABBRID0EW6AM" xlink:type="simple">HW</abbrev> 0.94; forebody length 4.6 mm.</p><p>Similar to <italic><tp:taxon-name><tp:taxon-name-part taxon-name-part-type="genus" reg="Bolitogyrus">B.</tp:taxon-name-part> <tp:taxon-name-part taxon-name-part-type="species" reg="solodovnikovi">solodovnikovi</tp:taxon-name-part></tp:taxon-name></italic> and differing only in the following: epipleuron entirely pale (Fig. <xref ref-type="fig" rid="F7">7C</xref>); pronotum with broad medial darkening; apical antennomere slightly paler (Fig. <xref ref-type="fig" rid="F7">7E</xref>); elytral suture relatively longer than pronotum at midline; pronotum slightly narrower than head; abdominal tergite VI entirely dark and punctate medially; antennomeres without distinctly darkened apices; median lobe in lateral view with apical portion more strongly narrowed to apex and slightly sinuate, not distinctly hooked, without basal teeth (Fig. <xref ref-type="fig" rid="F16">16M</xref>); median lobe in parameral view with shorter, acuminate apical portion (Fig. <xref ref-type="fig" rid="F16">16L</xref>); paramere about as long as median lobe, less elongate, peg setae arranged in shorter marginal group, median group composed of larger peg setae placed in a broader row basad of marginal group (Fig. <xref ref-type="fig" rid="F16">16O</xref>); male sternite VIII with shallower emargination. Female unknown.</p></tp:treatment-sec><tp:treatment-sec sec-type="distribution" id="SECID0E2ABM"><title>Distribution.</title><p>Figure <xref ref-type="fig" rid="F21">21A</xref>. Known from the Karen Kills (Kayin State) in Myanmar.</p></tp:treatment-sec><tp:treatment-sec sec-type="Bionomics" id="SECID0EFBBM"><title>Bionomics.</title><p>The holotype was collected in May at 900–1100 m.</p></tp:treatment-sec><tp:treatment-sec sec-type="etymology" id="SECID0EKBBM"><title>Etymology.</title><p>This species is named after Leonardo Fea (1852–1903), an Italian explorer and naturalist who collected a rich variety of <italic><tp:taxon-name><tp:taxon-name-part taxon-name-part-type="genus" reg="Bolitogyrus">Bolitogyrus</tp:taxon-name-part></tp:taxon-name></italic> specimens from Myanmar.</p></tp:treatment-sec><tp:treatment-sec sec-type="comments" id="SECID0EXBBM"><title>Comments.</title><p>
              <italic><tp:taxon-name><tp:taxon-name-part taxon-name-part-type="genus" reg="Bolitogyrus">Bolitogyrus</tp:taxon-name-part> <tp:taxon-name-part taxon-name-part-type="species" reg="feai">feai</tp:taxon-name-part></tp:taxon-name></italic> is most similar to <italic><tp:taxon-name><tp:taxon-name-part taxon-name-part-type="genus" reg="Bolitogyrus">B.</tp:taxon-name-part> <tp:taxon-name-part taxon-name-part-type="species" reg="mulayitensis">mulayitensis</tp:taxon-name-part></tp:taxon-name></italic> from southern Myanmar but can be distinguished by the longer apical antennomeres and the presence of only traces of microsculpture on the frons.</p></tp:treatment-sec><tp:treatment-sec><!--Section generated to contain objects referenced in tp:taxon-treatment.--><fig id="F7" position="float" orientation="portrait"><label>Figure 7.</label><caption><p>Female abdominal apex: <italic><tp:taxon-name><tp:taxon-name-part taxon-name-part-type="genus" reg="Bolitogyrus">B.</tp:taxon-name-part> <tp:taxon-name-part taxon-name-part-type="species" reg="schillhammeri">schillhammeri</tp:taxon-name-part></tp:taxon-name></italic> Brunke (<bold>A</bold>) and <italic><tp:taxon-name><tp:taxon-name-part taxon-name-part-type="genus" reg="Bolitogyrus">B.</tp:taxon-name-part> <tp:taxon-name-part taxon-name-part-type="species" reg="flavus">flavus</tp:taxon-name-part></tp:taxon-name></italic> (<bold>B</bold>). Lateral view of elytron: <italic><tp:taxon-name><tp:taxon-name-part taxon-name-part-type="genus" reg="Bolitogyrus">B.</tp:taxon-name-part> <tp:taxon-name-part taxon-name-part-type="species" reg="mulayitensis">mulayitensis</tp:taxon-name-part></tp:taxon-name></italic> Brunke (<bold>C</bold>). Antenna: <italic><tp:taxon-name><tp:taxon-name-part taxon-name-part-type="genus" reg="Bolitogyrus">Bolitogyrus</tp:taxon-name-part> <tp:taxon-name-part taxon-name-part-type="species" reg="mulayitensis">mulayitensis</tp:taxon-name-part></tp:taxon-name></italic> Brunke (<bold>D</bold>) and <italic><tp:taxon-name><tp:taxon-name-part taxon-name-part-type="genus" reg="Bolitogyrus">B.</tp:taxon-name-part> <tp:taxon-name-part taxon-name-part-type="species" reg="feai">feai</tp:taxon-name-part></tp:taxon-name></italic> Brunke (<bold>E</bold>). Scale bars: 0.5 mm.</p></caption><graphic xmlns:xlink="http://www.w3.org/1999/xlink" xlink:href="zookeys-664-001-g007.jpg" position="float" orientation="portrait" xlink:type="simple" id="oo_128819.jpg"/></fig><fig id="F16" position="float" orientation="portrait"><label>Figure 16.</label><caption><p>
              <italic><tp:taxon-name><tp:taxon-name-part taxon-name-part-type="genus" reg="Bolitogyrus">Bolitogyrus</tp:taxon-name-part> <tp:taxon-name-part taxon-name-part-type="species" reg="hainanensis">hainanensis</tp:taxon-name-part></tp:taxon-name></italic> Cai et al. (<bold>A–D</bold>), <italic><tp:taxon-name><tp:taxon-name-part taxon-name-part-type="genus" reg="Bolitogyrus">B.</tp:taxon-name-part> <tp:taxon-name-part taxon-name-part-type="species" reg="loculus">loculus</tp:taxon-name-part></tp:taxon-name></italic> Cai et al. (<bold>E–H</bold>), <italic><tp:taxon-name><tp:taxon-name-part taxon-name-part-type="genus" reg="Bolitogyrus">B.</tp:taxon-name-part> <tp:taxon-name-part taxon-name-part-type="species" reg="solodovnikovi">solodovnikovi</tp:taxon-name-part></tp:taxon-name></italic> Brunke (<bold>I–K</bold>) and <italic><tp:taxon-name><tp:taxon-name-part taxon-name-part-type="genus" reg="Bolitogyrus">B.</tp:taxon-name-part> <tp:taxon-name-part taxon-name-part-type="species" reg="feai">feai</tp:taxon-name-part></tp:taxon-name></italic> Brunke (<bold>L–O</bold>). Aedeagus in parameral view (<bold>A, E</bold>), apex of median lobe in parameral view (<bold>B, F, I, L</bold>), median lobe in lateral view (<bold>C, G, J, M</bold>), peg setae of paramere (<bold>D, H, K, O</bold>). Figures <xref ref-type="fig" rid="F16">16A, B, D, E, F, H</xref> modified from <xref ref-type="bibr" rid="B6">Cai et al. (2015)</xref>. Scale bars: 0.5 mm.</p></caption><graphic xmlns:xlink="http://www.w3.org/1999/xlink" xlink:href="zookeys-664-001-g016.jpg" position="float" orientation="portrait" xlink:type="simple" id="oo_128828.jpg"/></fig><fig id="F21" position="float" orientation="portrait"><label>Figure 21.</label><caption><p>Distribution of: <italic><tp:taxon-name><tp:taxon-name-part taxon-name-part-type="genus" reg="Bolitogyrus">Bolitogyrus</tp:taxon-name-part> <tp:taxon-name-part taxon-name-part-type="species" reg="feai">feai</tp:taxon-name-part></tp:taxon-name></italic> Brunke, <italic><tp:taxon-name><tp:taxon-name-part taxon-name-part-type="genus" reg="Bolitogyrus">B.</tp:taxon-name-part> <tp:taxon-name-part taxon-name-part-type="species" reg="luteus">luteus</tp:taxon-name-part></tp:taxon-name></italic> Brunke, <italic><tp:taxon-name><tp:taxon-name-part taxon-name-part-type="genus" reg="Bolitogyrus">B.</tp:taxon-name-part> <tp:taxon-name-part taxon-name-part-type="species" reg="mulayitensis">mulayitensis</tp:taxon-name-part></tp:taxon-name></italic> Brunke, <italic><tp:taxon-name><tp:taxon-name-part taxon-name-part-type="genus" reg="Bolitogyrus">B.</tp:taxon-name-part> <tp:taxon-name-part taxon-name-part-type="species" reg="pictus">pictus</tp:taxon-name-part></tp:taxon-name></italic> Smetana &amp; Zheng, and <italic><tp:taxon-name><tp:taxon-name-part taxon-name-part-type="genus" reg="Bolitogyrus">B.</tp:taxon-name-part> <tp:taxon-name-part taxon-name-part-type="species" reg="solodovnikovi">solodovnikovi</tp:taxon-name-part></tp:taxon-name></italic> Brunke (<bold>A</bold>); <italic><tp:taxon-name><tp:taxon-name-part taxon-name-part-type="genus" reg="Bolitogyrus">B.</tp:taxon-name-part> <tp:taxon-name-part taxon-name-part-type="species" reg="profundus">profundus</tp:taxon-name-part></tp:taxon-name></italic> Cai et al., <italic><tp:taxon-name><tp:taxon-name-part taxon-name-part-type="genus" reg="Bolitogyrus">B.</tp:taxon-name-part> <tp:taxon-name-part taxon-name-part-type="species" reg="rougemonti">rougemonti</tp:taxon-name-part></tp:taxon-name></italic> Brunke, and <italic><tp:taxon-name><tp:taxon-name-part taxon-name-part-type="genus" reg="Bolitogyrus">B.</tp:taxon-name-part> <tp:taxon-name-part taxon-name-part-type="species" reg="schillhammeri">schillhammeri</tp:taxon-name-part></tp:taxon-name></italic> Brunke (<bold>B</bold>); <italic><tp:taxon-name><tp:taxon-name-part taxon-name-part-type="genus" reg="Bolitogyrus">B.</tp:taxon-name-part> <tp:taxon-name-part taxon-name-part-type="species" reg="concavus">concavus</tp:taxon-name-part></tp:taxon-name></italic> Brunke and <italic><tp:taxon-name><tp:taxon-name-part taxon-name-part-type="genus" reg="Bolitogyrus">B.</tp:taxon-name-part> <tp:taxon-name-part taxon-name-part-type="species" reg="khasiensis">khasiensis</tp:taxon-name-part></tp:taxon-name></italic> Brunke (<bold>C</bold>); <italic><tp:taxon-name><tp:taxon-name-part taxon-name-part-type="genus" reg="Bolitogyrus">B.</tp:taxon-name-part> <tp:taxon-name-part taxon-name-part-type="species" reg="depressus">depressus</tp:taxon-name-part></tp:taxon-name></italic> Cai et al., <italic><tp:taxon-name><tp:taxon-name-part taxon-name-part-type="genus" reg="Bolitogyrus">B.</tp:taxon-name-part> <tp:taxon-name-part taxon-name-part-type="species" reg="fukiensis">fukiensis</tp:taxon-name-part></tp:taxon-name></italic> (Scheerpeltz), <italic><tp:taxon-name><tp:taxon-name-part taxon-name-part-type="genus" reg="Bolitogyrus">B.</tp:taxon-name-part> <tp:taxon-name-part taxon-name-part-type="species" reg="rufomaculatus">rufomaculatus</tp:taxon-name-part></tp:taxon-name></italic> (Shibata) and <italic><tp:taxon-name><tp:taxon-name-part taxon-name-part-type="genus" reg="Bolitogyrus">B.</tp:taxon-name-part> <tp:taxon-name-part taxon-name-part-type="species" reg="taiwanensis">taiwanensis</tp:taxon-name-part></tp:taxon-name></italic> (Hayashi) (<bold>D</bold>).</p></caption><graphic xmlns:xlink="http://www.w3.org/1999/xlink" xlink:href="zookeys-664-001-g021.jpg" position="float" orientation="portrait" xlink:type="simple" id="oo_128833.jpg"/></fig><fig id="F2" position="float" orientation="portrait"><label>Figure 2.</label><caption><p>Dorsal habitus of <italic><tp:taxon-name><tp:taxon-name-part taxon-name-part-type="genus" reg="Bolitogyrus">Bolitogyrus</tp:taxon-name-part> <tp:taxon-name-part taxon-name-part-type="species" reg="sepilok">sepilok</tp:taxon-name-part></tp:taxon-name></italic> Brunke (<bold>A</bold>), <italic><tp:taxon-name><tp:taxon-name-part taxon-name-part-type="genus" reg="Bolitogyrus">B.</tp:taxon-name-part> <tp:taxon-name-part taxon-name-part-type="species" reg="schillhammeri">schillhammeri</tp:taxon-name-part></tp:taxon-name></italic> Brunke (<bold>B</bold>), <italic><tp:taxon-name><tp:taxon-name-part taxon-name-part-type="genus" reg="Bolitogyrus">B.</tp:taxon-name-part> <tp:taxon-name-part taxon-name-part-type="species" reg="flavus">flavus</tp:taxon-name-part></tp:taxon-name></italic> Yuan et al. (<bold>C</bold>), <italic><tp:taxon-name><tp:taxon-name-part taxon-name-part-type="genus" reg="Bolitogyrus">B.</tp:taxon-name-part> <tp:taxon-name-part taxon-name-part-type="species" reg="fukiensis">fukiensis</tp:taxon-name-part></tp:taxon-name></italic> (Scheerpeltz) (<bold>D</bold>), <italic><tp:taxon-name><tp:taxon-name-part taxon-name-part-type="genus" reg="Bolitogyrus">B.</tp:taxon-name-part> <tp:taxon-name-part taxon-name-part-type="species" reg="solodovnikovi">solodovnikovi</tp:taxon-name-part></tp:taxon-name></italic> Brunke (<bold>E</bold>), <italic><tp:taxon-name><tp:taxon-name-part taxon-name-part-type="genus" reg="Bolitogyrus">B.</tp:taxon-name-part> <tp:taxon-name-part taxon-name-part-type="species" reg="smetanai">smetanai</tp:taxon-name-part></tp:taxon-name></italic> Brunke (<bold>F</bold>), <italic><tp:taxon-name><tp:taxon-name-part taxon-name-part-type="genus" reg="Bolitogyrus">B.</tp:taxon-name-part> <tp:taxon-name-part taxon-name-part-type="species" reg="elegans">elegans</tp:taxon-name-part></tp:taxon-name></italic> (Cameron) (<bold>G</bold>), male <italic><tp:taxon-name><tp:taxon-name-part taxon-name-part-type="genus" reg="Bolitogyrus">B.</tp:taxon-name-part> <tp:taxon-name-part taxon-name-part-type="species" reg="signatus">signatus</tp:taxon-name-part></tp:taxon-name></italic> (Cameron) (<bold>H</bold>) and female <italic><tp:taxon-name><tp:taxon-name-part taxon-name-part-type="genus" reg="Bolitogyrus">B.</tp:taxon-name-part> <tp:taxon-name-part taxon-name-part-type="species" reg="signatus">signatus</tp:taxon-name-part></tp:taxon-name></italic> (<bold>I</bold>). Scale bars: 2 mm.</p></caption><graphic xmlns:xlink="http://www.w3.org/1999/xlink" xlink:href="zookeys-664-001-g002.jpg" position="float" orientation="portrait" xlink:type="simple" id="oo_128814.jpg"/></fig></tp:treatment-sec><ref-list><ref id="B6"><mixed-citation xmlns:xlink="http://www.w3.org/1999/xlink" xlink:type="simple">
          <person-group><name name-style="western"><surname>Cai</surname><given-names>Y-P</given-names></name><name name-style="western"><surname>Zhao</surname><given-names>Z-Y</given-names></name><name name-style="western"><surname>Zhou</surname><given-names>H-Z</given-names></name></person-group> (<year>2015</year>) <article-title>Taxonomy of the genus <italic><tp:taxon-name><tp:taxon-name-part taxon-name-part-type="genus">Bolitogyrus</tp:taxon-name-part></tp:taxon-name></italic> Chevrolat (<tp:taxon-name><tp:taxon-name-part taxon-name-part-type="order">Coleoptera</tp:taxon-name-part></tp:taxon-name>: <tp:taxon-name><tp:taxon-name-part taxon-name-part-type="family">Staphylinidae</tp:taxon-name-part></tp:taxon-name>: <tp:taxon-name><tp:taxon-name-part taxon-name-part-type="tribe">Staphylinini</tp:taxon-name-part></tp:taxon-name>: <tp:taxon-name><tp:taxon-name-part taxon-name-part-type="subtribe">Quediina</tp:taxon-name-part></tp:taxon-name>) from China with description of seven new species.</article-title> <source>Zootaxa</source> <volume>3955</volume>: <fpage>451</fpage>–<lpage>486</lpage>. <ext-link xlink:type="simple" ext-link-type="doi" xlink:href="10.11646/zootaxa.3955.4.1">https://doi.org/10.11646/zootaxa.3955.4.1</ext-link></mixed-citation></ref></ref-list></tp:taxon-treatment>
